# Supplementary material for: Benzyl­ammonium hexa­noate
Source: Acta Crystallogr Sect E Struct Rep Online. 2012 Sep 26;68(Pt 10):o3004. doi: 10.1107/S1600536812039931 (PMC3470363; doi:10.1107/S1600536812039931)
Supplement: Supplementary file 2 [file e-68-o3004-Isup2.hkl]

# 
# h,k,l, Fc-squared, Fo-squared, sigma(Fo-squared) and status flag 
# 
data_I
_shelx_title '  cl1201 (MW016-20A) in P-1' 
_shelx_refln_list_code          4 
_shelx_F_calc_maximum      109.82 
_exptl_crystal_F_000       244.00 
_reflns_d_resolution_high  0.7702 
 
loop_ 
 _symmetry_equiv_pos_as_xyz 
 'x, y, z' 
 '-x, -y, -z' 
 
_cell_length_a     5.7730 
_cell_length_b     7.7465 
_cell_length_c    15.1707 
_cell_angle_alpha  98.318 
_cell_angle_beta   90.638 
_cell_angle_gamma 105.641 
 
_shelx_F_squared_multiplier     1.000 
 
loop_ 
 _refln_index_h 
 _refln_index_k 
 _refln_index_l 
 _refln_F_squared_calc 
 _refln_F_squared_meas 
 _refln_F_squared_sigma 
 _refln_observed_status 
   1   0   0     2681.39     2420.28     55.26 o 
   2   0   0      510.65      461.10     10.07 o 
   3   0   0        4.52        3.98      0.72 o 
   4   0   0       53.32       53.49      1.35 o 
   5   0   0       28.95       21.62      1.96 o 
   6   0   0       35.26       40.76      2.60 o 
   7   0   0        5.09        2.34      2.03 o 
  -7   1   0        0.86        3.16      1.97 o 
  -6   1   0       38.07       40.84      2.49 o 
  -5   1   0        0.40       -0.03      0.89 o 
  -4   1   0      153.60      138.09      2.84 o 
  -3   1   0      500.47      546.24     11.23 o 
  -2   1   0     1101.11     1063.61     27.93 o 
  -1   1   0        2.32        6.14      0.45 o 
   1   1   0        4.08       10.00      0.55 o 
   2   1   0       69.26       70.98      1.56 o 
   3   1   0       48.43       43.18      1.21 o 
   4   1   0       22.15       23.32      1.17 o 
   5   1   0      156.24      149.60     13.11 o 
   6   1   0        0.20       -0.10      1.82 o 
  -7   2   0        0.70        0.24      1.87 o 
  -6   2   0        0.55        0.86      1.08 o 
  -5   2   0        0.78        0.08      0.74 o 
  -4   2   0        4.93        2.79      1.22 o 
  -3   2   0       10.73        9.01      1.22 o 
  -2   2   0      565.36      558.46     18.65 o 
   0   2   0      317.79      333.33      8.46 o 
   1   2   0      448.81      405.28      8.56 o 
   2   2   0      320.76      306.85      6.68 o 
   3   2   0       10.05        7.21      1.04 o 
   4   2   0       60.04       59.90      2.78 o 
   5   2   0       23.13       28.70      2.19 o 
   6   2   0        5.67        4.97      1.96 o 
  -7   3   0       10.54       10.82      1.93 o 
  -6   3   0       14.35       12.64      1.40 o 
  -5   3   0       16.60       14.26      0.89 o 
  -4   3   0      175.82      191.72      4.65 o 
  -3   3   0      244.44      238.90      8.38 o 
  -2   3   0      416.86      404.54     25.68 o 
  -1   3   0      294.10      281.72      9.81 o 
   0   3   0        4.32        3.06      0.66 o 
   1   3   0      165.17      178.99      4.28 o 
   2   3   0        1.73        2.61      0.58 o 
   3   3   0       12.43       14.33      1.19 o 
   4   3   0       14.43       12.53      1.38 o 
   5   3   0        2.67        2.33      1.69 o 
  -7   4   0        1.21        2.54      1.75 o 
  -6   4   0        0.17       -0.88      1.15 o 
  -5   4   0       57.68       52.22      4.07 o 
  -4   4   0       64.01       57.25      2.85 o 
  -3   4   0       74.06       79.56      2.65 o 
  -2   4   0     1569.68     1682.87     63.47 o 
  -1   4   0      370.61      429.06     14.89 o 
   0   4   0       82.17       81.78      2.22 o 
   1   4   0       41.16       34.50      1.06 o 
   2   4   0       28.86       25.31      0.87 o 
   3   4   0        3.61        3.97      1.02 o 
   4   4   0       39.96       38.59      2.06 o 
   5   4   0        0.00        0.53      1.95 o 
  -7   5   0        0.07        3.79      1.97 o 
  -6   5   0       15.23       18.80      1.85 o 
  -5   5   0       32.67       33.04      2.43 o 
  -4   5   0      224.03      217.57      7.81 o 
  -3   5   0        8.75        8.42      0.96 o 
  -2   5   0       36.51       35.21      1.65 o 
  -1   5   0       18.31       19.23      1.35 o 
   0   5   0       40.67       36.14      1.19 o 
   1   5   0       14.81       14.26      0.77 o 
   2   5   0        6.30        9.77      1.40 o 
   3   5   0       11.23       14.93      1.49 o 
   4   5   0        2.75        5.40      1.45 o 
   5   5   0        0.78       -0.32      2.14 o 
  -6   6   0        8.55       12.55      2.77 o 
  -5   6   0        2.18        1.72      1.60 o 
  -4   6   0       36.39       39.83      1.88 o 
  -3   6   0       65.69       61.12      3.08 o 
  -2   6   0        1.40       -0.25      0.66 o 
  -1   6   0       59.12       59.50      2.48 o 
   0   6   0        0.17        1.92      1.50 o 
   1   6   0        0.06       -0.15      0.92 o 
   2   6   0       12.62       10.40      2.71 o 
   3   6   0       22.38       19.32      4.69 o 
   4   6   0        2.27        4.50      1.64 o 
  -6   7   0       16.59       16.54      4.42 o 
  -5   7   0       31.95       31.72      5.04 o 
  -4   7   0       30.26       33.03      2.00 o 
  -3   7   0       49.97       44.70      2.11 o 
  -2   7   0        0.20       -1.30      2.29 o 
  -1   7   0        0.20        2.90      1.71 o 
   0   7   0        1.28        0.56      0.63 o 
   1   7   0        4.33        3.86      1.30 o 
   2   7   0       10.50       11.32      2.00 o 
   3   7   0        0.74       -1.24      1.97 o 
  -5   8   0        0.32        0.73      1.29 o 
  -4   8   0        0.18       -0.32      0.99 o 
  -3   8   0        5.32        3.39      1.77 o 
  -2   8   0        0.58       -1.04      1.48 o 
  -1   8   0        7.62        3.51      1.57 o 
   0   8   0       15.36       13.71      1.69 o 
   1   8   0        2.11        7.02      2.30 o 
   2   8   0        1.62        0.78      2.01 o 
  -4   9   0        0.06       -1.49      1.65 o 
  -3   9   0        2.11        0.76      3.20 o 
  -2   9   0        5.61        8.50      1.78 o 
  -1   9   0       11.22       12.63      2.52 o 
   0   9   0       11.81        7.83      7.41 o 
   1   9   0        6.21        4.13      2.74 o 
   2 -10   1       15.47       15.76      2.64 o 
  -1  -9   1       73.92       65.56     11.98 o 
   0  -9   1       73.18       63.01      3.63 o 
   1  -9   1        4.95        1.38      1.74 o 
   2  -9   1        2.50        4.67      1.70 o 
   3  -9   1        3.85        3.77      1.78 o 
   4  -9   1        4.95        5.17      1.41 o 
  -2  -8   1        1.07       -0.13      2.24 o 
  -1  -8   1       14.82       19.59      2.09 o 
   0  -8   1       36.91       35.45      2.25 o 
   1  -8   1        2.85        0.54      1.49 o 
   2  -8   1        6.27        7.08      1.38 o 
   3  -8   1        3.80        2.02      1.66 o 
   4  -8   1       21.82       25.78      1.53 o 
   5  -8   1       11.60        9.02      1.47 o 
  -3  -7   1       12.88       14.53      2.43 o 
  -2  -7   1      220.87      208.35      8.53 o 
  -1  -7   1      142.60      137.58      5.09 o 
   0  -7   1        9.75        4.63      1.13 o 
   1  -7   1        0.05        1.01      1.26 o 
   2  -7   1        0.10        0.94      1.15 o 
   3  -7   1        1.79        0.97      0.89 o 
   4  -7   1      121.68      123.73      6.16 o 
   5  -7   1       15.01       16.36      1.60 o 
   6  -7   1        0.40        3.53      3.19 o 
  -4  -6   1       17.37        9.10      4.47 o 
  -3  -6   1        0.05       -1.05      2.49 o 
  -2  -6   1        4.64        7.72      1.70 o 
  -1  -6   1       13.15       11.59      1.62 o 
   0  -6   1        2.98        3.21      0.95 o 
   1  -6   1       11.37       14.25      1.80 o 
   2  -6   1       12.89       12.58      1.33 o 
   3  -6   1       51.70       55.76      3.72 o 
   4  -6   1       12.99       13.14      0.90 o 
   5  -6   1        4.50        2.88      1.50 o 
   6  -6   1        0.26       -2.91      2.91 o 
  -5  -5   1        9.60        9.68      2.57 o 
  -4  -5   1        2.09        6.41      2.99 o 
  -3  -5   1      144.17      131.88      6.73 o 
  -2  -5   1      160.25      166.59      6.05 o 
  -1  -5   1        0.02        0.87      0.87 o 
   0  -5   1       46.57       42.03      1.19 o 
   1  -5   1        8.27        8.73      0.84 o 
   2  -5   1       23.03       18.94      1.21 o 
   3  -5   1      110.07      107.52      4.23 o 
   4  -5   1        4.90        3.76      0.83 o 
   5  -5   1        0.23        1.17      0.83 o 
   6  -5   1       29.38       26.91      1.93 o 
   7  -5   1        0.10       -0.02      1.77 o 
  -5  -4   1       13.08       15.87      2.57 o 
  -4  -4   1        3.42        4.22      1.60 o 
  -3  -4   1       11.79       12.32      1.23 o 
  -2  -4   1       65.93       62.64      1.74 o 
  -1  -4   1       21.27       16.87      1.09 o 
   0  -4   1        0.73       -0.37      0.44 o 
   1  -4   1        7.28        6.75      0.85 o 
   2  -4   1        1.38        0.20      1.13 o 
   3  -4   1      125.17      143.14      3.84 o 
   4  -4   1        9.31        6.60      1.01 o 
   5  -4   1       15.84       15.62      1.00 o 
   6  -4   1        0.09        4.64      1.91 o 
   7  -4   1        1.05       -1.75      1.75 o 
  -6  -3   1       13.54       17.98      2.24 o 
  -5  -3   1       16.80       11.65      1.99 o 
  -4  -3   1      121.79      117.66      6.30 o 
  -3  -3   1       65.45       63.88      3.66 o 
  -2  -3   1       45.29       43.09      1.40 o 
  -1  -3   1      106.39      127.10      2.95 o 
   0  -3   1       82.06       75.84      2.02 o 
   1  -3   1       11.54       14.05      1.53 o 
   2  -3   1      696.99      723.65     27.09 o 
   3  -3   1       92.82      110.27      3.80 o 
   4  -3   1       21.11       19.80      1.54 o 
   5  -3   1       29.10       25.71      0.97 o 
   6  -3   1       53.01       53.53      2.66 o 
   7  -3   1       14.84       10.19      2.01 o 
  -6  -2   1       35.67       36.83      2.65 o 
  -5  -2   1       33.33       34.01      2.80 o 
  -4  -2   1       19.22       19.78      1.68 o 
  -3  -2   1       19.34       15.37      1.22 o 
  -2  -2   1      173.05      168.23      3.55 o 
  -1  -2   1        2.63       -0.60      0.60 o 
   0  -2   1      475.28      475.16     11.07 o 
   1  -2   1       31.78       46.95      1.80 o 
   2  -2   1      282.84      294.22      9.11 o 
   3  -2   1       10.42       14.56      0.72 o 
   4  -2   1       52.43       47.62      1.31 o 
   5  -2   1        0.00        1.53      0.74 o 
   6  -2   1        0.70       -0.93      1.73 o 
   7  -2   1        2.52        1.75      2.81 o 
  -6  -1   1        1.40        7.48      3.27 o 
  -5  -1   1        0.29       -0.14      1.38 o 
  -4  -1   1       55.55       57.01      3.21 o 
  -3  -1   1        0.03       -0.63      0.63 o 
  -2  -1   1        0.21        3.86      0.92 o 
  -1  -1   1       80.01       58.76      1.25 o 
   1  -1   1      220.38      180.50      4.36 o 
   2  -1   1      169.80      149.22      3.34 o 
   3  -1   1      113.41      114.87      2.86 o 
   4  -1   1       80.12       72.71      2.44 o 
   5  -1   1       92.98       90.46      4.23 o 
   6  -1   1       84.71       83.26      4.25 o 
   7  -1   1       16.84       22.84      2.90 o 
  -7   0   1        0.21        2.50      2.50 o 
  -6   0   1        4.91        0.62      1.88 o 
  -5   0   1       21.69       20.93      1.67 o 
  -4   0   1       14.35       18.09      0.87 o 
  -3   0   1       62.33       56.49      1.61 o 
  -2   0   1        0.29       -0.61      0.61 o 
  -1   0   1        0.10        5.91      0.72 o 
   1   0   1        5.58        9.66      1.19 o 
   2   0   1      311.02      283.26      5.75 o 
   3   0   1       11.72       14.76      0.79 o 
   4   0   1       17.02       15.26      1.70 o 
   5   0   1        0.86        0.13      1.19 o 
   6   0   1       13.01       17.79      2.02 o 
   7   0   1       21.72       17.80      2.32 o 
  -7   1   1        1.58        4.13      1.91 o 
  -6   1   1        0.09       -0.30      1.05 o 
  -5   1   1       15.28       16.35      1.30 o 
  -4   1   1       76.55       71.97      1.95 o 
  -3   1   1      148.70      168.79      4.32 o 
  -2   1   1     1828.16     1816.06     46.30 o 
  -1   1   1       52.63       58.40      1.84 o 
   1   1   1        4.67        0.16      0.64 o 
   2   1   1       89.70      107.13      2.38 o 
   3   1   1       14.01       10.82      0.91 o 
   4   1   1      573.48      566.64     16.39 o 
   5   1   1      383.71      356.11     21.54 o 
   6   1   1       14.81       15.43      2.55 o 
  -7   2   1       20.99       19.69      3.45 o 
  -6   2   1        0.75        0.81      1.14 o 
  -5   2   1        1.59        1.04      0.75 o 
  -4   2   1        8.37        7.23      0.97 o 
  -3   2   1      281.56      297.55      8.04 o 
  -2   2   1        0.31        0.57      0.52 o 
  -1   2   1       14.17        2.41      0.95 o 
   0   2   1      219.94      225.59      5.61 o 
   1   2   1      392.46      361.93      7.70 o 
   2   2   1      672.76      694.85     11.90 o 
   3   2   1      123.32      123.01      2.69 o 
   4   2   1       14.75       12.86      1.31 o 
   5   2   1        0.56        2.39      1.69 o 
   6   2   1        1.28        4.72      2.97 o 
  -7   3   1        0.77        3.50      1.99 o 
  -6   3   1       38.10       35.47      5.18 o 
  -5   3   1        2.46        2.60      0.82 o 
  -4   3   1       77.28       87.47      3.07 o 
  -3   3   1      360.40      346.07     13.09 o 
  -2   3   1      269.19      267.76     12.20 o 
  -1   3   1       26.66       33.40      1.51 o 
   0   3   1      240.93      231.86      6.66 o 
   1   3   1        2.52        3.76      0.83 o 
   2   3   1      370.66      393.46      9.02 o 
   3   3   1      561.98      557.65     12.97 o 
   4   3   1      196.33      191.26      5.41 o 
   5   3   1       18.06       19.11      2.22 o 
   6   3   1       13.63       18.15      3.25 o 
  -7   4   1        1.44        3.09      1.70 o 
  -6   4   1        0.30        2.94      1.28 o 
  -5   4   1       21.19       18.04      1.28 o 
  -4   4   1        4.87        6.60      0.72 o 
  -3   4   1        6.28        7.74      0.67 o 
  -2   4   1       19.60       14.99      0.76 o 
  -1   4   1       36.29       40.21      1.59 o 
   0   4   1        7.01        5.96      1.15 o 
   1   4   1      364.65      373.06      8.21 o 
   2   4   1       55.82       56.40      1.44 o 
   3   4   1      128.28      128.25      3.30 o 
   4   4   1        0.09        1.37      1.43 o 
   5   4   1       12.19       14.27      2.10 o 
  -6   5   1       13.96       10.37      1.34 o 
  -5   5   1        4.97        6.06      1.40 o 
  -4   5   1      199.46      190.65      9.61 o 
  -3   5   1        2.97        1.92      0.56 o 
  -2   5   1       19.84       16.07      1.04 o 
  -1   5   1       18.97       20.39      2.03 o 
   0   5   1      140.40      135.48      4.00 o 
   1   5   1       87.94       82.38      2.17 o 
   2   5   1      508.71      514.33     11.65 o 
   3   5   1      193.92      193.56      8.37 o 
   4   5   1        1.24        2.28      1.52 o 
   5   5   1        6.17        6.93      2.56 o 
  -6   6   1        2.02        6.52      3.23 o 
  -5   6   1        8.60        6.64      1.41 o 
  -4   6   1       34.69       33.57      1.56 o 
  -3   6   1        3.62        3.50      1.19 o 
  -2   6   1       21.68       19.70      1.17 o 
  -1   6   1        8.15        9.06      0.90 o 
   0   6   1      176.02      168.46      6.20 o 
   1   6   1      117.76      121.92      3.35 o 
   2   6   1       44.93       46.32      1.47 o 
   3   6   1        3.36        6.29      1.50 o 
   4   6   1        0.98        0.83      2.74 o 
  -6   7   1        8.02        8.20      2.79 o 
  -5   7   1       21.02       23.33      1.94 o 
  -4   7   1       36.48       39.21      2.06 o 
  -3   7   1       26.83       28.93      1.32 o 
  -2   7   1        6.96        5.46      1.19 o 
  -1   7   1        4.62        3.57      1.21 o 
   0   7   1       71.10       58.50      1.93 o 
   1   7   1      206.56      219.56      9.62 o 
   2   7   1       29.53       30.45      2.21 o 
   3   7   1        0.47       -1.58      1.83 o 
  -5   8   1        0.02        2.02      1.10 o 
  -4   8   1        4.06        1.04      1.30 o 
  -3   8   1        0.17        3.04      2.19 o 
  -2   8   1       28.76       20.12      1.95 o 
  -1   8   1       91.54       97.96      4.80 o 
   0   8   1       10.18       10.74      1.72 o 
   1   8   1       66.89       70.15      3.25 o 
   2   8   1       18.05       13.80      3.14 o 
  -4   9   1        0.83       -0.49      2.31 o 
  -3   9   1        6.46        9.58      1.97 o 
  -2   9   1        3.13        5.82      2.06 o 
  -1   9   1        0.05        0.35      3.80 o 
   0   9   1       16.04       25.53      3.20 o 
   1   9   1        6.22        3.85      2.02 o 
   2 -10   2        0.20        1.76      2.85 o 
  -1  -9   2        3.50        5.69      2.66 o 
   0  -9   2        0.15       -2.68      2.68 o 
   1  -9   2        2.33        2.24      2.12 o 
   2  -9   2        6.06       10.06      2.16 o 
   3  -9   2       12.70        7.97      3.20 o 
   4  -9   2       29.96       28.22      2.92 o 
   5  -9   2        0.68       -0.13      1.99 o 
  -2  -8   2        1.42        1.28      1.61 o 
  -1  -8   2        6.86       16.38      2.72 o 
   0  -8   2        2.18        0.23      1.15 o 
   1  -8   2       10.05        8.55      1.30 o 
   2  -8   2        0.41        2.94      1.43 o 
   3  -8   2       63.11       52.18      5.07 o 
   4  -8   2       96.12       95.30      4.05 o 
   5  -8   2        1.51       -1.77      1.77 o 
  -3  -7   2        8.20       13.94      2.63 o 
  -2  -7   2        0.37        2.59      2.04 o 
  -1  -7   2        0.01       -1.41      1.41 o 
   0  -7   2        2.56       -0.47      1.48 o 
   1  -7   2        2.62        2.39      1.03 o 
   2  -7   2        4.95        4.99      0.69 o 
   3  -7   2       32.91       26.67      1.26 o 
   4  -7   2       35.73       36.18      2.14 o 
   5  -7   2       22.25       23.44      1.97 o 
   6  -7   2        1.75        2.18      2.15 o 
  -4  -6   2        3.52        3.53      2.23 o 
  -3  -6   2        2.46        2.94      2.55 o 
  -2  -6   2        0.08       -1.64      2.15 o 
  -1  -6   2        0.81        0.78      1.28 o 
   0  -6   2       56.47       58.17      2.05 o 
   1  -6   2       20.07       23.19      1.54 o 
   2  -6   2      696.61      703.21     22.61 o 
   3  -6   2      420.91      437.84     15.87 o 
   4  -6   2        1.38        0.57      0.86 o 
   5  -6   2       35.71       48.02      3.27 o 
   6  -6   2        0.09        2.78      1.60 o 
  -5  -5   2        0.00       -0.92      3.68 o 
  -4  -5   2        8.81        8.91      1.77 o 
  -3  -5   2        3.05        4.21      1.29 o 
  -2  -5   2        1.39        0.22      0.95 o 
  -1  -5   2       34.07       38.60      1.40 o 
   0  -5   2      154.19      156.60      5.06 o 
   1  -5   2       44.66       45.91      2.01 o 
   2  -5   2      302.97      277.38      7.99 o 
   3  -5   2        1.14        1.36      0.61 o 
   4  -5   2       18.01       17.57      1.53 o 
   5  -5   2        8.10        4.68      0.85 o 
   6  -5   2       12.83       10.82      1.62 o 
   7  -5   2       16.67       20.72      5.61 o 
  -5  -4   2        0.24       -0.27      1.49 o 
  -4  -4   2        2.24       -0.42      2.58 o 
  -3  -4   2        1.14        1.88      1.13 o 
  -2  -4   2       76.07       62.33      2.45 o 
  -1  -4   2      123.53      142.72      3.51 o 
   0  -4   2        0.01        1.14      0.85 o 
   1  -4   2     2074.15     2153.35     53.53 o 
   2  -4   2      663.30      702.14     23.33 o 
   3  -4   2       37.74       43.76      1.70 o 
   4  -4   2        0.00        0.86      0.89 o 
   5  -4   2        9.97       10.13      0.92 o 
   6  -4   2        9.54        6.87      2.49 o 
   7  -4   2        3.43        5.10      2.06 o 
  -6  -3   2        1.20       -0.16      2.16 o 
  -5  -3   2       45.82       44.78      2.17 o 
  -4  -3   2       12.09       14.01      2.24 o 
  -3  -3   2        8.24        7.79      1.02 o 
  -2  -3   2       60.34       66.25      1.70 o 
  -1  -3   2       21.09       29.34      2.04 o 
   0  -3   2      215.83      245.15      6.23 o 
   1  -3   2      394.72      398.36      9.90 o 
   2  -3   2        0.07        3.74      1.16 o 
   3  -3   2      231.88      247.62      6.80 o 
   4  -3   2       41.59       37.39      1.49 o 
   5  -3   2        6.92        4.87      0.86 o 
   6  -3   2       26.78       27.20      2.06 o 
   7  -3   2        1.20       -1.59      1.95 o 
  -6  -2   2        9.62        9.92      2.22 o 
  -5  -2   2       12.00       13.22      1.85 o 
  -4  -2   2       32.32       32.97      1.83 o 
  -3  -2   2       19.93       19.94      0.91 o 
  -2  -2   2      652.40      685.28     13.80 o 
  -1  -2   2       26.77       29.07      0.94 o 
   0  -2   2    12061.35    11456.77    592.22 o 
   1  -2   2     3425.93     3384.84     93.94 o 
   2  -2   2       28.08       31.82      1.36 o 
   3  -2   2        1.59        3.37      0.52 o 
   4  -2   2       46.50       42.88      1.57 o 
   5  -2   2       35.77       34.68      2.20 o 
   6  -2   2       66.88       66.10      4.09 o 
   7  -2   2       30.78       32.97      4.45 o 
  -6  -1   2       14.79       13.44      1.95 o 
  -5  -1   2        2.25        4.43      1.44 o 
  -4  -1   2       59.01       61.77      3.13 o 
  -3  -1   2      131.60      142.71      2.92 o 
  -2  -1   2      476.70      554.83     11.48 o 
  -1  -1   2     2142.90     2117.05     41.27 o 
   0  -1   2       23.20       32.54      3.81 o 
   1  -1   2      875.57      879.27     22.05 o 
   2  -1   2        2.28        1.01      0.60 o 
   3  -1   2      254.85      257.95      6.48 o 
   4  -1   2       43.32       40.23      1.96 o 
   5  -1   2      191.00      184.38      9.37 o 
   6  -1   2        0.19        1.33      1.95 o 
   7  -1   2        6.59        8.48      2.15 o 
  -7   0   2        1.15        1.15      2.86 o 
  -6   0   2        4.56        7.07      1.68 o 
  -5   0   2       61.86       57.63      2.92 o 
  -4   0   2        0.00       -0.59      1.21 o 
  -3   0   2       35.45       44.57      1.61 o 
  -2   0   2       31.97       41.55      1.63 o 
  -1   0   2     6248.25     5593.93    158.38 o 
   1   0   2      441.70      418.11     10.47 o 
   2   0   2      283.06      278.69      5.92 o 
   3   0   2        2.83        6.52      1.14 o 
   4   0   2      180.59      172.11      6.33 o 
   5   0   2      121.27      124.71      8.66 o 
   6   0   2        0.13        1.92      2.83 o 
   7   0   2        1.43        8.14      2.70 o 
  -7   1   2        0.46        0.50      1.86 o 
  -6   1   2        4.19        4.01      1.33 o 
  -5   1   2        0.61        1.49      0.87 o 
  -4   1   2      203.76      217.98      4.74 o 
  -3   1   2      359.15      384.07      9.81 o 
  -2   1   2       38.12       32.92      0.94 o 
  -1   1   2      235.91      214.85      9.08 o 
   0   1   2      825.45      906.67     25.26 o 
   1   1   2      186.63      197.63      4.45 o 
   2   1   2        0.10        5.35      1.46 o 
   3   1   2       13.49       17.64      0.95 o 
   4   1   2       27.56       24.71      1.93 o 
   5   1   2       59.83       61.44      6.28 o 
   6   1   2        2.51        2.08      2.37 o 
  -7   2   2        0.00        0.97      1.96 o 
  -6   2   2        6.00        4.53      1.07 o 
  -5   2   2       23.29       22.99      1.20 o 
  -4   2   2       92.83       88.58      2.29 o 
  -3   2   2      129.72      125.59      2.95 o 
  -2   2   2      420.77      405.81     12.92 o 
  -1   2   2       72.92      117.27      4.86 o 
   0   2   2        5.55        1.75      1.21 o 
   1   2   2      249.16      219.09      4.65 o 
   2   2   2      311.54      332.89      7.06 o 
   3   2   2        0.35       -0.68      0.69 o 
   4   2   2       82.28       76.92      2.44 o 
   5   2   2        1.05        1.64      1.75 o 
   6   2   2        2.80        2.06      1.91 o 
  -7   3   2        2.10        2.08      2.66 o 
  -6   3   2        5.62        7.15      1.41 o 
  -5   3   2        8.15       10.09      1.32 o 
  -4   3   2      196.65      192.62      5.73 o 
  -3   3   2       30.86       34.99      2.01 o 
  -2   3   2      100.02       96.99      7.39 o 
  -1   3   2       61.96       93.88      3.80 o 
   0   3   2       62.21       65.48      1.76 o 
   1   3   2       53.20       46.67      1.84 o 
   2   3   2       24.35       30.12      0.96 o 
   3   3   2        7.17        8.03      0.95 o 
   4   3   2        5.91        5.05      2.21 o 
   5   3   2       10.45        7.13      2.97 o 
   6   3   2        1.99        0.37      2.87 o 
  -7   4   2        4.33        4.08      2.92 o 
  -6   4   2       17.00       16.64      2.18 o 
  -5   4   2        0.00        2.15      1.31 o 
  -4   4   2        3.84        1.65      0.92 o 
  -3   4   2        0.00       -0.08      1.41 o 
  -2   4   2       14.73       10.41      0.80 o 
  -1   4   2      142.01      155.35      6.81 o 
   0   4   2        4.66        7.84      1.02 o 
   1   4   2      124.08      122.52      2.84 o 
   2   4   2        3.07        1.21      0.83 o 
   3   4   2      146.84      144.48      3.60 o 
   4   4   2        4.46        5.92      1.75 o 
   5   4   2        4.51        0.77      1.90 o 
  -6   5   2       15.58       15.72      1.36 o 
  -5   5   2       58.16       56.16      2.39 o 
  -4   5   2        8.94        8.65      0.96 o 
  -3   5   2        4.21        6.71      0.80 o 
  -2   5   2        7.07        8.49      0.61 o 
  -1   5   2        7.60        7.11      1.15 o 
   0   5   2       57.37       54.99      2.89 o 
   1   5   2        6.15        7.43      1.06 o 
   2   5   2        9.90       10.61      1.52 o 
   3   5   2       20.35       19.93      1.12 o 
   4   5   2        0.54        1.83      1.58 o 
   5   5   2        3.69       -1.31      2.54 o 
  -6   6   2        1.32        2.36      1.73 o 
  -5   6   2        6.32        2.32      2.02 o 
  -4   6   2       57.68       56.08      1.85 o 
  -3   6   2        2.06        2.55      1.57 o 
  -2   6   2        5.76        3.34      2.04 o 
  -1   6   2        0.05        0.02      0.77 o 
   0   6   2       54.61       50.76      1.99 o 
   1   6   2       26.04       26.26      1.01 o 
   2   6   2       15.92       15.17      0.93 o 
   3   6   2        4.62        3.60      1.31 o 
   4   6   2        3.36        1.33      1.90 o 
  -6   7   2        0.04        0.00      3.23 o 
  -5   7   2        0.70        1.49      1.22 o 
  -4   7   2       16.20       15.84      1.93 o 
  -3   7   2       52.22       61.16      2.53 o 
  -2   7   2        3.81        3.28      0.79 o 
  -1   7   2        0.81        0.12      0.95 o 
   0   7   2        5.04        3.23      1.31 o 
   1   7   2       30.93       34.96      1.73 o 
   2   7   2        0.05        0.67      1.74 o 
   3   7   2        1.91        3.68      1.90 o 
  -5   8   2        0.43       -0.14      1.54 o 
  -4   8   2        0.34       -1.12      1.12 o 
  -3   8   2        0.00        4.74      2.37 o 
  -2   8   2       45.24       34.05      2.03 o 
  -1   8   2       48.75       47.83      2.20 o 
   0   8   2        0.64       -1.47      2.82 o 
   1   8   2       25.70       29.55      2.14 o 
   2   8   2        0.64        2.28      1.96 o 
  -4   9   2        5.99        5.84      2.58 o 
  -3   9   2        7.22       12.37      2.91 o 
  -2   9   2        0.27        1.07      4.14 o 
  -1   9   2        4.95        9.34      2.63 o 
   0   9   2        0.72        0.30      2.51 o 
   2 -10   3        0.04       -3.22      3.35 o 
  -1  -9   3       42.47       44.18      3.32 o 
   0  -9   3        0.66       -0.99      2.01 o 
   1  -9   3        2.89        5.47      1.90 o 
   2  -9   3        3.07        3.07      1.71 o 
   3  -9   3        2.87        1.23      1.93 o 
   4  -9   3       33.26       25.67      5.47 o 
   5  -9   3        7.49       10.65      2.52 o 
  -2  -8   3        4.26        8.93      3.31 o 
  -1  -8   3        4.01        6.05      1.94 o 
   0  -8   3        3.13        1.21      2.41 o 
   1  -8   3        2.14        5.16      1.26 o 
   2  -8   3        4.60        4.08      2.24 o 
   3  -8   3       36.02       35.12      2.55 o 
   4  -8   3       20.00       16.39      2.75 o 
   5  -8   3        0.12       -1.05      1.94 o 
  -3  -7   3        0.50        4.82      2.33 o 
  -2  -7   3       17.90       28.34      8.76 o 
  -1  -7   3        1.01        4.98      2.20 o 
   0  -7   3        0.97        1.24      1.11 o 
   1  -7   3        1.08        0.31      1.07 o 
   2  -7   3        0.68        1.16      0.72 o 
   3  -7   3       30.82       26.44      1.25 o 
   4  -7   3        2.65        3.31      0.83 o 
   5  -7   3        0.82        2.37      2.22 o 
   6  -7   3        9.90        9.36      3.81 o 
  -4  -6   3        9.43       17.20      3.87 o 
  -3  -6   3        3.68        9.34      2.82 o 
  -2  -6   3        0.28        2.09      1.12 o 
  -1  -6   3        0.00       -0.33      1.14 o 
   0  -6   3        9.46       14.13      1.42 o 
   1  -6   3        0.34       -0.41      1.02 o 
   2  -6   3        0.02       -0.65      1.31 o 
   3  -6   3       20.66       20.37      1.64 o 
   4  -6   3        1.44        2.16      0.74 o 
   5  -6   3        4.98        3.96      1.37 o 
   6  -6   3        0.20        1.31      2.40 o 
  -5  -5   3        1.69        2.81      1.97 o 
  -4  -5   3        0.00       -0.81      1.43 o 
  -3  -5   3       12.45       17.07      2.38 o 
  -2  -5   3        6.00        4.21      0.89 o 
  -1  -5   3       28.41       33.86      2.24 o 
   0  -5   3       55.62       51.81      1.91 o 
   1  -5   3       27.16       26.32      1.60 o 
   2  -5   3       75.37       75.33      2.41 o 
   3  -5   3        0.08        0.27      0.70 o 
   4  -5   3        0.80        0.23      0.61 o 
   5  -5   3       29.24       25.94      1.90 o 
   6  -5   3       59.85       57.41      4.99 o 
   7  -5   3       64.11       57.20     10.52 o 
  -5  -4   3       32.00       34.75      2.36 o 
  -4  -4   3        0.27       -0.92      1.33 o 
  -3  -4   3       13.30       14.40      1.54 o 
  -2  -4   3       31.66       28.52      1.29 o 
  -1  -4   3        0.13       -0.17      0.96 o 
   0  -4   3       23.87       18.36      0.89 o 
   1  -4   3        4.74        8.29      1.24 o 
   2  -4   3      189.87      199.70      6.24 o 
   3  -4   3        1.94        2.71      0.56 o 
   4  -4   3       35.91       30.12      1.26 o 
   5  -4   3       27.07       20.84      1.41 o 
   6  -4   3        0.91        2.96      2.96 o 
   7  -4   3       25.35       25.58      7.98 o 
  -6  -3   3        0.03        1.16      1.85 o 
  -5  -3   3       20.77       17.11      1.63 o 
  -4  -3   3       32.06       35.76      1.72 o 
  -3  -3   3       12.96       10.93      1.08 o 
  -2  -3   3       17.80       20.81      0.87 o 
  -1  -3   3       11.66       11.86      0.72 o 
   0  -3   3        6.19        6.26      1.15 o 
   1  -3   3        8.58       12.23      0.54 o 
   2  -3   3      231.83      226.11      6.32 o 
   3  -3   3      141.92      135.07      4.13 o 
   4  -3   3       43.96       39.68      2.68 o 
   5  -3   3      144.54      134.35      9.42 o 
   6  -3   3      219.77      235.72     10.05 o 
   7  -3   3        0.07        2.25      2.08 o 
  -6  -2   3        3.68        2.15      2.93 o 
  -5  -2   3       15.40       20.39      1.50 o 
  -4  -2   3        1.51        1.38      1.01 o 
  -3  -2   3      101.65       90.70      2.82 o 
  -2  -2   3      150.85      136.55      2.70 o 
  -1  -2   3       14.60       18.52      0.90 o 
   0  -2   3      583.58      561.75     15.34 o 
   1  -2   3        1.59        2.80      0.47 o 
   2  -2   3        6.74        8.64      1.00 o 
   3  -2   3       92.72       91.47      3.01 o 
   4  -2   3        4.27        3.44      0.59 o 
   5  -2   3        4.79        5.62      1.06 o 
   6  -2   3       19.60       15.27      2.00 o 
   7  -2   3       17.25       18.11      4.43 o 
  -6  -1   3       13.16       12.30      1.82 o 
  -5  -1   3        4.48        6.45      1.18 o 
  -4  -1   3       82.24       80.85      1.80 o 
  -3  -1   3        1.63        0.12      1.03 o 
  -2  -1   3      108.28      146.21      3.18 o 
  -1  -1   3      140.95      161.76      3.75 o 
   0  -1   3      168.43      167.29      4.86 o 
   1  -1   3      182.72      151.40      3.83 o 
   2  -1   3       30.16       24.11      1.03 o 
   3  -1   3       81.82       85.47      2.19 o 
   4  -1   3      514.11      505.30     11.12 o 
   5  -1   3      873.38      904.16     37.50 o 
   6  -1   3        8.02        8.96      4.13 o 
   7  -1   3        3.89        4.50      2.44 o 
  -7   0   3       10.69       10.98      4.03 o 
  -6   0   3        1.32        0.55      1.19 o 
  -5   0   3       31.61       31.37      1.43 o 
  -4   0   3       54.80       39.18      1.27 o 
  -3   0   3       74.33       82.07      2.04 o 
  -2   0   3       15.94        8.38      0.71 o 
  -1   0   3      133.18      123.16      2.86 o 
   0   0   3      237.52      237.61      6.62 o 
   1   0   3     1015.90     1011.77     29.23 o 
   2   0   3     1558.24     1670.42     42.31 o 
   3   0   3      671.68      688.37     14.97 o 
   4   0   3        0.27       -0.78      0.78 o 
   5   0   3       30.87       31.20      8.50 o 
   6   0   3        1.50        1.56      1.87 o 
  -7   1   3        0.40       -1.31      1.51 o 
  -6   1   3        6.76        9.93      2.02 o 
  -5   1   3       14.53       14.31      1.29 o 
  -4   1   3       42.36       49.54      2.18 o 
  -3   1   3      155.08      173.92      4.29 o 
  -2   1   3      464.57      466.92     11.45 o 
  -1   1   3       21.28       16.38      0.75 o 
   0   1   3      229.19      192.16      4.94 o 
   1   1   3       13.82       12.47      0.94 o 
   2   1   3      320.51      365.38     10.27 o 
   3   1   3      713.82      744.73     15.18 o 
   4   1   3      585.62      571.44     15.08 o 
   5   1   3        0.21        5.22      1.61 o 
   6   1   3       11.10       12.94      2.15 o 
  -7   2   3        0.13       -0.61      1.68 o 
  -6   2   3        9.40        9.36      1.52 o 
  -5   2   3       81.66       65.16      3.21 o 
  -4   2   3        0.92        2.47      1.03 o 
  -3   2   3       50.24       43.35      1.31 o 
  -2   2   3        4.53        4.36      0.78 o 
  -1   2   3       81.32      101.54      3.47 o 
   0   2   3       59.79       40.52      1.44 o 
   1   2   3     2569.32     2739.42     62.29 o 
   2   2   3      710.54      762.15     16.83 o 
   3   2   3      220.15      210.65      4.48 o 
   4   2   3       87.22       84.82      4.02 o 
   5   2   3        3.34        2.32      1.88 o 
   6   2   3        7.76        5.57      2.08 o 
  -7   3   3        0.43       -2.98      2.98 o 
  -6   3   3       35.06       30.33      1.66 o 
  -5   3   3        5.02        2.52      1.01 o 
  -4   3   3       88.58       82.78      2.36 o 
  -3   3   3       72.30       69.69      2.82 o 
  -2   3   3       65.23       80.62      3.39 o 
  -1   3   3       82.26       65.88      2.22 o 
   0   3   3      277.45      275.09      8.59 o 
   1   3   3        0.62        1.12      0.50 o 
   2   3   3      154.98      151.03      3.23 o 
   3   3   3      283.23      271.24      6.27 o 
   4   3   3       41.21       39.51      2.09 o 
   5   3   3        0.01        2.42      1.84 o 
   6   3   3        6.64       12.73      3.73 o 
  -7   4   3       20.27       14.35      3.35 o 
  -6   4   3       48.51       48.41      4.14 o 
  -5   4   3        6.12        5.95      1.25 o 
  -4   4   3       21.03       22.44      3.81 o 
  -3   4   3        0.23       -0.23      1.19 o 
  -2   4   3        0.71        0.35      0.45 o 
  -1   4   3      126.23      121.24      4.55 o 
   0   4   3      311.97      291.29      8.78 o 
   1   4   3      441.91      459.51      9.86 o 
   2   4   3       73.06       71.28      1.92 o 
   3   4   3       13.82       16.01      1.07 o 
   4   4   3        5.34        2.99      2.08 o 
   5   4   3        1.31        1.74      2.03 o 
  -7   5   3        0.02        1.10      3.06 o 
  -6   5   3        1.83        3.30      2.46 o 
  -5   5   3       33.84       38.36      2.75 o 
  -4   5   3       56.42       53.06      2.12 o 
  -3   5   3       61.03       68.31      2.17 o 
  -2   5   3        1.72        3.87      1.10 o 
  -1   5   3       86.10       72.92      4.42 o 
   0   5   3       12.91       13.28      0.63 o 
   1   5   3       80.61       80.62      2.29 o 
   2   5   3       27.44       28.96      1.40 o 
   3   5   3        5.46        6.13      1.32 o 
   4   5   3        5.14        4.71      1.85 o 
  -6   6   3        2.33        2.77      1.68 o 
  -5   6   3        2.81        0.89      2.22 o 
  -4   6   3       29.71       26.44      1.34 o 
  -3   6   3        1.67        2.10      0.63 o 
  -2   6   3       19.67       15.35      1.35 o 
  -1   6   3      165.08      165.83      6.44 o 
   0   6   3      126.91      130.48      4.71 o 
   1   6   3       98.00       99.51      2.78 o 
   2   6   3       43.94       38.06      2.16 o 
   3   6   3        8.62        5.06      1.20 o 
   4   6   3        0.67        1.83      3.24 o 
  -6   7   3        0.39        1.91      3.31 o 
  -5   7   3        7.74        9.11      1.44 o 
  -4   7   3        2.82        1.57      2.57 o 
  -3   7   3       18.45       21.25      1.11 o 
  -2   7   3        8.07        8.31      0.92 o 
  -1   7   3       13.33       17.56      4.17 o 
   0   7   3        4.45        5.38      6.06 o 
   1   7   3        5.71        8.62      2.73 o 
   2   7   3        7.33        9.13      2.12 o 
   3   7   3        1.44       -0.68      1.91 o 
  -5   8   3        0.71        6.57      2.64 o 
  -4   8   3        6.55        1.61      2.10 o 
  -3   8   3        6.42        5.17      1.68 o 
  -2   8   3        2.36        7.31      4.53 o 
  -1   8   3        3.08        1.27      1.99 o 
   0   8   3        7.51       11.95      3.54 o 
   1   8   3        0.12       -1.70      1.70 o 
   2   8   3        0.00        0.23      1.79 o 
  -4   9   3        0.30        1.24      2.50 o 
  -3   9   3        9.98       10.85      3.46 o 
  -1   9   3        0.21        1.73      3.46 o 
   0   9   3        0.00        1.71      3.65 o 
   2 -10   4        2.49        2.16      1.88 o 
  -1  -9   4        4.42        4.02      2.06 o 
   0  -9   4        0.80        2.64      1.77 o 
   1  -9   4        1.99        1.69      2.34 o 
   2  -9   4        1.27        1.08      3.56 o 
   3  -9   4        0.77       -1.30      2.02 o 
   4  -9   4        0.52        2.06      2.84 o 
  -2  -8   4        0.35        7.39      2.56 o 
  -1  -8   4        0.77        1.85      2.53 o 
   0  -8   4       17.95       21.01      2.05 o 
   1  -8   4        3.38        1.06      1.74 o 
   2  -8   4       53.62       50.14      4.77 o 
   3  -8   4      186.78      189.66     21.92 o 
   4  -8   4       45.73       43.60      3.65 o 
   5  -8   4        2.61        5.15      1.97 o 
  -3  -7   4        0.04        1.96      6.94 o 
  -2  -7   4        3.76        3.06      2.24 o 
  -1  -7   4        3.16       12.57      1.93 o 
   0  -7   4       33.33       28.03      1.60 o 
   1  -7   4      112.56      101.35      6.94 o 
   2  -7   4        0.48        1.15      1.30 o 
   3  -7   4        7.22        4.47      0.90 o 
   4  -7   4        4.81        7.22      0.94 o 
   5  -7   4        1.99        0.36      1.74 o 
   6  -7   4        7.57       11.01      2.57 o 
  -4  -6   4        0.00        1.51      2.64 o 
  -3  -6   4        1.99        1.41      1.17 o 
  -2  -6   4        0.65        1.60      2.30 o 
  -1  -6   4       14.02       17.67      1.60 o 
   0  -6   4        1.71        0.86      0.85 o 
   1  -6   4       86.52       79.76      3.20 o 
   2  -6   4      112.13      125.18      7.92 o 
   3  -6   4       56.00       65.11      4.75 o 
   4  -6   4        0.35       -0.82      0.82 o 
   5  -6   4        2.74        3.16      1.97 o 
   6  -6   4       12.54       12.53      2.92 o 
  -5  -5   4        0.34        0.08      1.71 o 
  -4  -5   4        0.76        0.39      1.28 o 
  -3  -5   4       31.02       34.26      2.13 o 
  -2  -5   4       14.51       19.87      1.30 o 
  -1  -5   4        8.60        7.21      0.77 o 
   0  -5   4      254.92      264.33      8.02 o 
   1  -5   4        0.00        1.77      0.81 o 
   2  -5   4       20.41       19.87      1.00 o 
   3  -5   4        3.85        3.58      0.88 o 
   4  -5   4        0.03        0.44      0.55 o 
   5  -5   4       28.75       23.94      2.58 o 
   6  -5   4        8.35        8.93      1.85 o 
   7  -5   4        0.04        1.10      2.64 o 
  -5  -4   4        9.36       13.73      1.77 o 
  -4  -4   4       14.75       15.51      2.10 o 
  -3  -4   4       14.72       16.89      1.27 o 
  -2  -4   4      158.11      161.70      4.00 o 
  -1  -4   4       71.04       55.60      1.71 o 
   0  -4   4      286.80      296.53      8.33 o 
   1  -4   4      131.90      157.68      3.37 o 
   2  -4   4      201.45      210.15      6.25 o 
   3  -4   4        0.28        1.13      0.43 o 
   4  -4   4       36.48       32.10      1.36 o 
   5  -4   4       10.21       13.24      1.66 o 
   6  -4   4       32.86       34.17      5.30 o 
   7  -4   4       29.09       31.09      5.96 o 
  -6  -3   4        0.10       -1.80      1.80 o 
  -5  -3   4        3.93        7.62      1.43 o 
  -4  -3   4        0.01       -0.48      1.45 o 
  -3  -3   4        1.27        0.25      0.83 o 
  -2  -3   4        1.78        7.87      1.10 o 
  -1  -3   4      972.71     1088.44     24.49 o 
   0  -3   4      326.42      342.20      7.35 o 
   1  -3   4      177.54      196.94      5.03 o 
   2  -3   4       26.87       21.98      1.04 o 
   3  -3   4       77.30       78.75      2.51 o 
   4  -3   4       33.90       27.38      2.87 o 
   5  -3   4       68.75       69.92      4.18 o 
   6  -3   4        0.67        1.63      3.76 o 
   7  -3   4       12.99        9.68      3.18 o 
  -6  -2   4        0.53        1.41      1.78 o 
  -5  -2   4       74.51       75.05      2.90 o 
  -4  -2   4       21.14       17.15      1.50 o 
  -3  -2   4        1.23       -0.22      0.69 o 
  -2  -2   4       21.83       26.59      1.67 o 
  -1  -2   4       62.00       80.64      2.51 o 
   0  -2   4      603.47      589.25     11.73 o 
   1  -2   4       97.06      118.25      2.74 o 
   2  -2   4        1.88        6.90      0.83 o 
   3  -2   4       89.64       83.96      2.45 o 
   4  -2   4      118.84      114.22      5.06 o 
   5  -2   4      106.16       88.89     10.58 o 
   6  -2   4        3.71        5.80      2.72 o 
   7  -2   4        6.97       11.59      2.66 o 
  -6  -1   4        3.92        8.12      1.73 o 
  -5  -1   4       20.82       20.34      1.69 o 
  -4  -1   4       96.22       91.77      2.74 o 
  -3  -1   4        6.18       13.98      1.63 o 
  -2  -1   4       94.23      100.52      2.65 o 
  -1  -1   4        5.36       -0.83      0.83 o 
   0  -1   4      959.32      947.48     23.11 o 
   1  -1   4       84.73       94.61      2.16 o 
   2  -1   4       27.79       25.03      1.08 o 
   3  -1   4      177.47      183.90      4.49 o 
   4  -1   4       64.34       61.49      3.79 o 
   5  -1   4      140.89      145.27     15.79 o 
   6  -1   4        0.65        0.70      1.88 o 
   7  -1   4        2.14        1.69      2.20 o 
  -7   0   4       10.18        9.73      2.22 o 
  -6   0   4        5.62        5.35      1.36 o 
  -5   0   4        8.01        2.05      1.15 o 
  -4   0   4        0.12        0.44      0.94 o 
  -3   0   4      253.49      262.24      5.84 o 
  -2   0   4      151.73      144.51      2.96 o 
  -1   0   4      858.88      806.09     17.50 o 
   0   0   4        0.61       -0.28      0.57 o 
   1   0   4      583.02      572.85     22.46 o 
   2   0   4      678.68      750.63     24.54 o 
   3   0   4       20.72       18.67      0.97 o 
   4   0   4       29.60       28.77      2.87 o 
   5   0   4        8.92       10.72      2.72 o 
   6   0   4        0.16        1.29      1.98 o 
  -7   1   4        1.05        0.96      1.53 o 
  -6   1   4       15.76       15.43      1.50 o 
  -5   1   4        3.90        2.37      1.00 o 
  -4   1   4        4.53        2.24      0.70 o 
  -3   1   4        0.05       -0.95      1.22 o 
  -2   1   4      364.84      389.97      9.95 o 
  -1   1   4       48.79       45.37      1.95 o 
   0   1   4      104.59      108.74      2.33 o 
   1   1   4       74.60       85.98      2.83 o 
   2   1   4        3.13        2.08      1.16 o 
   3   1   4       10.07        8.38      0.76 o 
   4   1   4       94.73       89.30      3.39 o 
   5   1   4       21.87       21.00      1.56 o 
   6   1   4        8.48        5.28      2.08 o 
  -7   2   4        1.77        1.82      1.45 o 
  -6   2   4       23.93       28.67      1.76 o 
  -5   2   4       10.38        6.34      1.07 o 
  -4   2   4        0.91        2.55      0.79 o 
  -3   2   4        0.09       -0.55      0.55 o 
  -2   2   4      125.26      119.16      6.38 o 
  -1   2   4      201.98      204.10      7.45 o 
   0   2   4        0.16        3.74      0.47 o 
   1   2   4      999.88     1121.33     22.48 o 
   2   2   4       41.31       37.72      1.31 o 
   3   2   4      223.82      213.48      5.73 o 
   4   2   4        2.39        3.17      1.19 o 
   5   2   4        6.84        9.83      2.65 o 
   6   2   4        5.76        6.76      3.12 o 
  -7   3   4       25.99       26.06      2.35 o 
  -6   3   4       16.49       16.70      1.42 o 
  -5   3   4       13.85        9.90      0.88 o 
  -4   3   4       14.05       12.19      1.03 o 
  -3   3   4       16.73       24.21      1.23 o 
  -2   3   4        9.75        3.12      0.36 o 
  -1   3   4        4.32        1.75      0.37 o 
   0   3   4       94.92      108.58      2.63 o 
   1   3   4       76.83       69.27      2.83 o 
   2   3   4       14.63       13.98      1.61 o 
   3   3   4       57.70       48.92      2.90 o 
   4   3   4        0.92        1.35      1.62 o 
   5   3   4        4.23        6.38      2.13 o 
  -7   4   4        0.00        4.15      3.71 o 
  -6   4   4       14.17        9.73      2.88 o 
  -5   4   4        0.45        2.12      2.43 o 
  -4   4   4       71.29       74.41      2.67 o 
  -3   4   4       26.03       25.31      1.81 o 
  -2   4   4        8.21        9.91      0.61 o 
  -1   4   4       38.56       32.89      1.30 o 
   0   4   4       41.67       34.94      1.22 o 
   1   4   4       83.74       85.70      3.06 o 
   2   4   4       30.19       25.90      1.07 o 
   3   4   4       24.72       20.81      1.41 o 
   4   4   4       19.51       24.67      3.57 o 
   5   4   4        0.04       -2.05      2.05 o 
  -7   5   4        0.06       -1.75      3.00 o 
  -6   5   4        5.31        4.66      2.56 o 
  -5   5   4       30.26       31.87      3.75 o 
  -4   5   4       19.37       19.42      1.13 o 
  -3   5   4      232.95      250.66      8.09 o 
  -2   5   4       24.12       31.48      1.47 o 
  -1   5   4       33.12       34.48      2.23 o 
   0   5   4        0.43        0.91      0.63 o 
   1   5   4       34.41       32.01      1.10 o 
   2   5   4        8.66       10.01      0.88 o 
   3   5   4        4.12        2.26      1.37 o 
   4   5   4        4.62        3.07      1.98 o 
  -6   6   4       11.58       12.35      4.84 o 
  -5   6   4        1.97        4.10      1.98 o 
  -4   6   4       30.30       28.11      3.67 o 
  -3   6   4        2.57        4.56      1.08 o 
  -2   6   4       30.79       31.06      5.62 o 
  -1   6   4       56.84       54.17      2.11 o 
   0   6   4       32.20       34.49      1.09 o 
   1   6   4       48.60       48.30      1.87 o 
   2   6   4        6.26        5.28      1.03 o 
   3   6   4        9.47        8.88      1.71 o 
   4   6   4        1.97        7.97      4.53 o 
  -5   7   4       10.34       10.15      2.45 o 
  -4   7   4       61.51       70.73      2.75 o 
  -3   7   4        0.98        1.83      1.29 o 
  -2   7   4        0.03        0.75      1.34 o 
  -1   7   4       20.47       21.18      1.25 o 
   0   7   4        1.07        0.86      0.96 o 
   1   7   4        5.92        6.63      1.66 o 
   2   7   4        0.15        1.98      1.69 o 
   3   7   4       39.41       37.33      3.23 o 
  -5   8   4        1.82        0.28      2.20 o 
  -4   8   4        0.15        0.00      2.16 o 
  -3   8   4        6.38        5.21      2.50 o 
  -2   8   4        0.11        1.43      2.31 o 
  -1   8   4        2.44        3.77      2.04 o 
   0   8   4        9.67       12.42      1.77 o 
   1   8   4        0.07        0.17      1.58 o 
  -4   9   4        5.67       -2.56      2.56 o 
  -3   9   4        4.01        6.90      2.97 o 
  -1   9   4        1.16        2.77      3.40 o 
   0   9   4        0.56       -1.32      3.75 o 
  -1  -9   5        1.48        0.36      2.11 o 
   0  -9   5        0.30        5.13      1.99 o 
   1  -9   5        0.32       -0.91      2.61 o 
   2  -9   5        3.23        6.57      1.54 o 
   3  -9   5        4.27       -0.01      2.30 o 
   4  -9   5        4.06        0.25      4.29 o 
  -2  -8   5        1.86        6.44      2.53 o 
  -1  -8   5        0.88        4.51      1.98 o 
   0  -8   5       12.69       18.16      2.44 o 
   1  -8   5        0.07        3.33      1.99 o 
   2  -8   5        0.06        2.00      4.15 o 
   3  -8   5        0.00        0.30      1.91 o 
   4  -8   5        0.51        3.03      1.91 o 
   5  -8   5        0.10       -1.53      1.97 o 
  -3  -7   5        0.13       -1.77      3.22 o 
  -2  -7   5        0.46        5.66      3.63 o 
  -1  -7   5        0.32        5.70      1.79 o 
   0  -7   5        2.12        4.93      1.14 o 
   1  -7   5        8.01        0.68      1.61 o 
   2  -7   5        1.17       -0.15      0.90 o 
   3  -7   5        6.99        8.55      1.07 o 
   4  -7   5        0.00        0.36      1.00 o 
   5  -7   5       16.21       14.01      2.20 o 
   6  -7   5       10.79       11.91      2.11 o 
  -4  -6   5        0.58       -0.20      2.29 o 
  -3  -6   5        0.11       -1.52      2.80 o 
  -2  -6   5        2.28        1.37      1.14 o 
  -1  -6   5        3.61        6.95      2.00 o 
   0  -6   5        3.51        6.81      0.90 o 
   1  -6   5        0.34       -0.43      0.91 o 
   2  -6   5       14.81       22.43      0.96 o 
   3  -6   5        0.02       -0.29      0.85 o 
   4  -6   5        4.20        3.70      0.83 o 
   5  -6   5       43.40       43.11      3.95 o 
   6  -6   5        5.62        8.55      2.07 o 
  -5  -5   5        3.42        2.41      3.12 o 
  -4  -5   5        5.72        3.78      1.47 o 
  -3  -5   5        6.11        7.07      1.25 o 
  -2  -5   5        1.50        5.17      1.01 o 
  -1  -5   5        6.37       11.20      1.94 o 
   0  -5   5        1.20        0.57      0.71 o 
   1  -5   5       12.68        5.88      0.73 o 
   2  -5   5       29.00       28.75      1.78 o 
   3  -5   5       32.38       31.26      1.91 o 
   4  -5   5       17.65       14.85      1.06 o 
   5  -5   5       40.39       38.91      3.69 o 
   6  -5   5       97.10      105.78      4.79 o 
   7  -5   5       13.98       10.44      2.30 o 
  -5  -4   5       11.02       17.35      3.34 o 
  -4  -4   5        2.68        2.24      1.74 o 
  -3  -4   5       78.56       73.92      3.67 o 
  -2  -4   5       83.61       74.32      1.88 o 
  -1  -4   5        6.37        5.23      0.54 o 
   0  -4   5       67.81       60.04      1.66 o 
   1  -4   5       20.07       16.57      0.70 o 
   2  -4   5       22.94       28.37      1.90 o 
   3  -4   5       35.45       31.15      1.22 o 
   4  -4   5       26.82       25.41      2.28 o 
   5  -4   5        7.77        7.70      1.62 o 
   6  -4   5       38.73       41.02      7.06 o 
   7  -4   5        0.05       -1.94      2.01 o 
  -6  -3   5        2.29        0.61      1.84 o 
  -5  -3   5        0.25        1.26      1.73 o 
  -4  -3   5       29.87       35.88      2.83 o 
  -3  -3   5       16.71       14.04      1.19 o 
  -2  -3   5       20.46       16.61      1.30 o 
  -1  -3   5       37.83       41.55      1.14 o 
   0  -3   5      183.80      190.31      4.10 o 
   1  -3   5        3.95        5.12      0.48 o 
   2  -3   5       18.41       12.13      0.59 o 
   3  -3   5      239.43      249.09      9.25 o 
   4  -3   5       22.75       23.78      6.60 o 
   5  -3   5      297.48      348.31     25.36 o 
   6  -3   5       47.24       54.45      3.09 o 
   7  -3   5       11.68        3.85      2.39 o 
  -6  -2   5        1.50        3.50      1.94 o 
  -5  -2   5       65.31       62.28      2.57 o 
  -4  -2   5      173.49      162.58      5.23 o 
  -3  -2   5        0.16       -0.23      0.82 o 
  -2  -2   5       43.45       33.93      1.07 o 
  -1  -2   5       81.17       96.59      3.33 o 
   0  -2   5       16.93       12.17      0.82 o 
   1  -2   5      223.29      246.10      7.30 o 
   2  -2   5      150.07      172.39      8.56 o 
   3  -2   5      317.28      338.77     12.30 o 
   4  -2   5      128.61      120.89      7.64 o 
   5  -2   5       16.70       21.20      2.23 o 
   6  -2   5       18.88       19.29      2.24 o 
   7  -2   5        0.36        0.80      2.53 o 
  -6  -1   5       12.55       16.47      1.67 o 
  -5  -1   5       18.69       19.39      4.21 o 
  -4  -1   5       10.24       10.30      1.23 o 
  -3  -1   5        0.51        3.57      0.70 o 
  -2  -1   5       80.80       80.54      2.49 o 
  -1  -1   5        0.04        1.02      0.52 o 
   0  -1   5      449.05      451.04      9.93 o 
   1  -1   5       53.88       44.74      1.70 o 
   2  -1   5       15.07       11.13      1.33 o 
   3  -1   5       93.04       86.54      2.86 o 
   4  -1   5      246.10      237.53     11.28 o 
   5  -1   5        0.70        0.98      1.29 o 
   6  -1   5        0.57       -0.21      1.93 o 
   7  -1   5        4.26        8.72      3.39 o 
  -7   0   5        4.12        0.03      1.52 o 
  -6   0   5       24.11       19.38      2.06 o 
  -5   0   5      149.34      145.88      4.96 o 
  -4   0   5        0.67        2.47      0.86 o 
  -3   0   5       59.17       64.40      1.91 o 
  -2   0   5      122.56      117.87      3.07 o 
  -1   0   5       40.54       53.33      1.51 o 
   0   0   5        5.02        6.97      0.82 o 
   1   0   5     1560.64     1670.96     38.99 o 
   2   0   5     1204.22     1327.00     36.70 o 
   3   0   5        2.29        3.93      1.57 o 
   4   0   5       72.51       66.82      4.71 o 
   5   0   5       66.44       61.31      6.61 o 
   6   0   5        0.26       -0.56      1.65 o 
  -7   1   5       10.07        9.40      1.71 o 
  -6   1   5       25.33       28.76      4.06 o 
  -5   1   5       15.36       11.10      2.65 o 
  -4   1   5        5.63        3.23      0.73 o 
  -3   1   5      100.24      104.09      2.38 o 
  -2   1   5      126.49      137.98      3.63 o 
  -1   1   5       34.68       41.37      1.37 o 
   0   1   5      262.67      260.25      7.59 o 
   1   1   5        0.91        3.78      0.51 o 
   2   1   5       93.19       95.16      2.35 o 
   3   1   5       11.06        9.07      0.92 o 
   4   1   5        8.92        9.97      1.12 o 
   5   1   5       17.16       17.11      1.52 o 
   6   1   5       23.32       26.09      2.56 o 
  -7   2   5       28.02       26.61      2.50 o 
  -6   2   5      145.97      148.49      5.54 o 
  -5   2   5        1.51        0.02      1.09 o 
  -4   2   5        0.19        1.39      0.75 o 
  -3   2   5        1.86        2.03      0.98 o 
  -2   2   5      141.13      146.00      4.47 o 
  -1   2   5       99.43       91.75      2.71 o 
   0   2   5      115.19       98.57      3.45 o 
   1   2   5      465.67      490.82     12.43 o 
   2   2   5       19.11       15.26      1.07 o 
   3   2   5       17.28       18.42      2.00 o 
   4   2   5       10.62        9.73      1.15 o 
   5   2   5        5.75        7.00      3.47 o 
   6   2   5       14.53       24.70      4.06 o 
  -7   3   5        2.49        2.51      2.09 o 
  -6   3   5        0.10       -2.53      2.76 o 
  -5   3   5       18.11       14.93      1.97 o 
  -4   3   5       13.37       12.87      0.69 o 
  -3   3   5        2.70        0.53      0.70 o 
  -2   3   5      137.05      184.55      5.02 o 
  -1   3   5      387.58      375.43     16.55 o 
   0   3   5       24.46       28.86      1.27 o 
   1   3   5       16.63       26.67      1.40 o 
   2   3   5        2.94        2.68      1.32 o 
   3   3   5        2.85        6.73      1.41 o 
   4   3   5        1.72        4.80      3.61 o 
   5   3   5        0.13       -0.25      2.00 o 
  -7   4   5       10.55       11.58      3.28 o 
  -6   4   5        2.00        1.77      2.94 o 
  -5   4   5        3.29        3.88      0.83 o 
  -4   4   5       93.54       97.23      4.86 o 
  -3   4   5       11.03       12.02      1.67 o 
  -2   4   5       16.71       18.96      0.62 o 
  -1   4   5      114.96      104.60      3.84 o 
   0   4   5      249.98      261.50      7.68 o 
   1   4   5       32.89       24.48      1.40 o 
   2   4   5        0.43        0.38      0.71 o 
   3   4   5       14.29       16.14      1.40 o 
   4   4   5       21.50       22.56      6.59 o 
   5   4   5       32.18       36.37      4.08 o 
  -6   5   5        0.86        0.23      2.15 o 
  -5   5   5        3.05        3.92      2.07 o 
  -3   5   5        8.84        7.88      2.68 o 
  -2   5   5       14.02       13.54      1.02 o 
  -1   5   5        2.48        3.36      0.55 o 
   0   5   5       80.51       79.64      2.28 o 
   1   5   5      128.89      128.74      3.71 o 
   2   5   5        0.44        0.19      0.72 o 
   3   5   5        1.64        1.11      1.30 o 
   4   5   5        0.34        3.67      2.03 o 
  -6   6   5        0.04        0.45      2.50 o 
  -5   6   5        1.20       -2.10      2.10 o 
  -4   6   5       58.11       54.51      2.20 o 
  -3   6   5       44.15       39.92      1.64 o 
  -2   6   5        3.15        2.00      0.85 o 
  -1   6   5        0.34        1.44      0.63 o 
   0   6   5       12.70       14.12      0.90 o 
   1   6   5       37.89       38.49      2.80 o 
   2   6   5       20.92       22.87      1.75 o 
   3   6   5        6.23        7.31      1.61 o 
  -6   7   5       20.86       18.59      3.50 o 
  -5   7   5        7.79       10.05      2.50 o 
  -4   7   5        0.01        0.91      2.16 o 
  -3   7   5       36.52       34.16      5.28 o 
  -2   7   5        8.65        9.37      1.06 o 
  -1   7   5        0.00        0.81      1.21 o 
   0   7   5        1.96        1.95      1.80 o 
   1   7   5       10.20        6.22      1.54 o 
   2   7   5        0.08        1.34      1.73 o 
  -5   8   5        2.75        2.25      2.46 o 
  -4   8   5        7.79        5.40      2.36 o 
  -3   8   5        0.83        2.77      2.57 o 
  -2   8   5        1.18       -0.28      2.37 o 
  -1   8   5        9.75        7.51      3.06 o 
   0   8   5       27.11       35.89      2.67 o 
   1   8   5        2.81        3.42      4.79 o 
  -3   9   5        1.05        0.48      3.17 o 
  -2   9   5        9.79       13.24      3.05 o 
  -1   9   5        0.36        2.91      3.40 o 
  -1  -9   6        0.22        1.52      2.11 o 
   0  -9   6        0.16        1.70      2.48 o 
   1  -9   6       13.60       10.78      2.84 o 
   2  -9   6       21.36       36.45      3.26 o 
   3  -9   6        0.68        0.42      2.20 o 
   4  -9   6        6.96       11.26      2.57 o 
  -2  -8   6        8.28        9.88      2.72 o 
  -1  -8   6        7.73       12.47      3.69 o 
   0  -8   6        0.60       -0.38      1.79 o 
   1  -8   6        0.99        3.82      1.54 o 
   2  -8   6        0.01       -0.13      1.68 o 
   3  -8   6        6.29       10.31      2.16 o 
   4  -8   6        0.08        3.79      3.53 o 
   5  -8   6        0.02        2.78      2.09 o 
  -3  -7   6       11.06       14.05      2.70 o 
  -2  -7   6        5.92        7.82      2.48 o 
  -1  -7   6        4.81        8.84      1.71 o 
   0  -7   6       20.45       18.60      2.08 o 
   1  -7   6       14.35       21.29      2.02 o 
   2  -7   6        0.08       -1.01      1.01 o 
   3  -7   6        2.29        4.94      1.22 o 
   4  -7   6        0.96        2.71      1.17 o 
   5  -7   6       25.81       27.25      2.73 o 
   6  -7   6        4.50       -1.78      2.15 o 
  -4  -6   6        0.02        1.57      2.53 o 
  -3  -6   6       18.76       26.36      5.86 o 
  -2  -6   6       35.80       35.70      2.87 o 
  -1  -6   6       11.81        5.06      1.53 o 
   0  -6   6        4.56        7.63      1.54 o 
   1  -6   6       13.23       13.64      0.99 o 
   2  -6   6       15.68       21.49      1.02 o 
   3  -6   6        0.77        0.87      0.64 o 
   4  -6   6        8.08        7.87      1.35 o 
   5  -6   6        0.08        0.16      1.76 o 
   6  -6   6        3.45        4.99      4.61 o 
  -5  -5   6        9.23       11.32      3.56 o 
  -4  -5   6        4.68        5.62      1.50 o 
  -3  -5   6        0.41        0.49      1.29 o 
  -2  -5   6       45.22       44.92      2.50 o 
  -1  -5   6       69.42       79.01      2.40 o 
   0  -5   6       90.13      108.28      3.20 o 
   1  -5   6        7.60        2.48      0.93 o 
   2  -5   6        0.34        0.79      0.64 o 
   3  -5   6       11.26        9.92      1.28 o 
   4  -5   6       18.52       16.63      1.25 o 
   5  -5   6        7.59        6.87      2.01 o 
   6  -5   6        2.31        2.50      1.85 o 
  -5  -4   6        7.27        8.71      1.53 o 
  -4  -4   6       36.12       34.87      2.98 o 
  -3  -4   6        5.97        6.47      1.29 o 
  -2  -4   6        6.03        9.02      1.28 o 
  -1  -4   6        3.15       -0.02      0.77 o 
   0  -4   6      210.88      202.63      5.39 o 
   1  -4   6       56.28       51.11      1.40 o 
   2  -4   6       22.29       24.69      1.61 o 
   3  -4   6       68.46       63.69      1.89 o 
   4  -4   6       15.78       17.70      1.48 o 
   5  -4   6       11.66        9.54      3.10 o 
   6  -4   6        3.29        3.78      6.35 o 
   7  -4   6        4.25       11.31      2.31 o 
  -6  -3   6       21.39       24.32      2.07 o 
  -5  -3   6       14.30       12.40      1.56 o 
  -4  -3   6       51.49       41.75      3.57 o 
  -3  -3   6        7.76        8.61      1.17 o 
  -2  -3   6       15.99       20.11      2.30 o 
  -1  -3   6        0.18       -0.67      0.77 o 
   0  -3   6      143.61      158.13      3.59 o 
   1  -3   6       94.82      110.60      3.68 o 
   2  -3   6       38.04       30.64      1.21 o 
   3  -3   6      145.68      153.76      5.43 o 
   4  -3   6       39.83       43.81      6.64 o 
   5  -3   6       75.56       79.77      5.61 o 
   6  -3   6        0.61        4.07      1.90 o 
   7  -3   6        0.19        6.19      3.31 o 
  -6  -2   6        1.47        6.27      2.29 o 
  -5  -2   6        1.69        1.49      1.08 o 
  -4  -2   6        5.21        7.44      1.17 o 
  -3  -2   6        8.60        9.75      1.25 o 
  -2  -2   6       83.17       80.49      1.95 o 
  -1  -2   6      362.39      376.63     10.66 o 
   0  -2   6        4.76        4.00      0.70 o 
   1  -2   6      212.03      246.30      7.36 o 
   2  -2   6       95.38       90.51      2.19 o 
   3  -2   6        1.96        3.95      1.38 o 
   4  -2   6       15.15       10.68      1.64 o 
   5  -2   6       24.67       25.78      2.19 o 
   6  -2   6        0.57       -1.49      1.93 o 
   7  -2   6        0.90        3.52      3.30 o 
  -6  -1   6       32.70       26.03      2.63 o 
  -5  -1   6       25.86       21.45      2.16 o 
  -4  -1   6       73.28       64.12      3.15 o 
  -3  -1   6       47.92       47.98      1.49 o 
  -2  -1   6       29.80       26.59      1.64 o 
  -1  -1   6       40.83       67.86      2.35 o 
   0  -1   6     2028.11     2184.57     49.71 o 
   1  -1   6      107.66       85.55      3.55 o 
   2  -1   6       16.67        7.44      0.57 o 
   3  -1   6        1.76        2.34      0.67 o 
   4  -1   6      146.16      147.71      9.80 o 
   5  -1   6       11.47       11.84      1.10 o 
   6  -1   6       13.23       12.96      3.74 o 
  -6   0   6        9.28        8.94      1.36 o 
  -5   0   6        4.17        5.59      1.28 o 
  -4   0   6        0.86        0.74      0.75 o 
  -3   0   6       19.62       18.82      0.92 o 
  -2   0   6       80.10       71.96      1.99 o 
  -1   0   6       61.15       50.19      1.86 o 
   0   0   6       26.48       37.02      1.68 o 
   1   0   6      696.88      744.45     17.05 o 
   2   0   6       83.85       93.73      2.91 o 
   3   0   6       37.43       38.87      1.29 o 
   4   0   6        0.49        2.24      1.05 o 
   5   0   6        3.17        2.67      2.03 o 
   6   0   6        7.74       11.57      2.27 o 
  -7   1   6       19.19       16.07      2.18 o 
  -6   1   6       18.92       19.37      3.25 o 
  -5   1   6        0.31       -1.31      1.31 o 
  -4   1   6       12.61       12.72      0.90 o 
  -3   1   6        9.07       10.53      1.36 o 
  -2   1   6       18.77       17.74      1.30 o 
  -1   1   6      740.47      798.07     20.39 o 
   0   1   6      159.50      173.24      5.23 o 
   1   1   6        2.72        5.85      0.62 o 
   2   1   6      131.70      124.91      3.25 o 
   3   1   6       34.63       36.47      2.15 o 
   4   1   6        0.28        1.11      1.11 o 
   5   1   6        0.18       -1.33      2.56 o 
   6   1   6      157.24      200.27     12.54 o 
  -7   2   6        0.41        0.74      2.11 o 
  -6   2   6       26.51       28.83      6.81 o 
  -5   2   6        8.63       10.16      1.83 o 
  -4   2   6        0.01        1.31      1.27 o 
  -3   2   6       65.17       62.85      2.93 o 
  -2   2   6        0.04       -0.36      0.93 o 
  -1   2   6       58.39       55.49      2.13 o 
   0   2   6        1.32        2.95      0.46 o 
   1   2   6       12.32        9.43      0.76 o 
   2   2   6       32.99       28.95      1.14 o 
   3   2   6       41.57       39.66      1.92 o 
   4   2   6        8.72       12.56      1.53 o 
   5   2   6        1.10        2.16      2.11 o 
   6   2   6        2.45       10.04      3.83 o 
  -7   3   6        3.61        1.21      1.94 o 
  -6   3   6        2.28        2.13      2.97 o 
  -5   3   6       64.70       59.00      3.00 o 
  -4   3   6        3.49        1.72      0.88 o 
  -3   3   6      181.17      169.48      5.09 o 
  -2   3   6      369.68      441.83     16.10 o 
  -1   3   6      275.59      303.95     14.65 o 
   0   3   6        9.45       12.27      0.66 o 
   1   3   6       11.28        8.77      0.59 o 
   2   3   6       22.96       19.46      1.07 o 
   3   3   6        0.08        1.20      3.33 o 
   4   3   6        1.33       -1.61      1.61 o 
   5   3   6       73.79       76.05      4.59 o 
  -7   4   6        0.06        2.69      2.83 o 
  -6   4   6        2.88        0.92      2.45 o 
  -5   4   6       25.56       24.30      5.16 o 
  -4   4   6      323.74      339.37     10.31 o 
  -3   4   6       49.12       48.81      1.44 o 
  -2   4   6       16.49       20.00      1.13 o 
  -1   4   6       12.25        9.05      0.84 o 
   0   4   6       79.98       78.21      2.41 o 
   1   4   6       22.21       18.03      1.52 o 
   2   4   6       13.37       12.19      1.63 o 
   3   4   6        1.09        2.50      1.27 o 
   4   4   6        2.23        0.95      2.57 o 
   5   4   6        3.14        4.65      3.63 o 
  -6   5   6        0.39       -1.82      2.73 o 
  -5   5   6        0.54        2.89      3.00 o 
  -4   5   6       80.29       83.35      3.42 o 
  -3   5   6       10.34       11.17      0.81 o 
  -2   5   6        1.08        0.91      0.33 o 
  -1   5   6        0.70        2.06      0.90 o 
   0   5   6        4.39        3.98      0.66 o 
   1   5   6       47.04       43.57      1.98 o 
   2   5   6        5.57        5.63      1.58 o 
   3   5   6       11.29       11.78      1.56 o 
   4   5   6       57.32       62.54      3.02 o 
  -6   6   6       24.32       25.09      3.23 o 
  -5   6   6       81.35       80.86      5.96 o 
  -4   6   6        1.55        1.05      2.10 o 
  -3   6   6       36.40       34.94      5.04 o 
  -2   6   6       14.21       14.02      1.07 o 
  -1   6   6        7.11        6.39      1.71 o 
   0   6   6       18.17       19.06      0.98 o 
   1   6   6        6.18        3.67      1.02 o 
   2   6   6        9.71       13.08      2.68 o 
   3   6   6        0.13       -1.80      4.01 o 
  -5   7   6        5.27        6.15      2.55 o 
  -4   7   6       13.65       10.21      2.50 o 
  -3   7   6       15.64       19.13      2.93 o 
  -2   7   6       19.82       25.26      2.68 o 
  -1   7   6        0.73        3.60      1.34 o 
   0   7   6        0.02        1.54      1.30 o 
   1   7   6        2.28        2.25      1.44 o 
   2   7   6       10.36       15.35      3.00 o 
  -4   8   6        2.52        3.38      2.41 o 
  -3   8   6        2.44        1.52      2.56 o 
  -2   8   6        0.63        2.65      2.51 o 
  -1   8   6        4.90       -0.35      3.14 o 
   0   8   6        1.09        1.04      1.71 o 
   1   8   6        0.31       -0.20      2.24 o 
  -2   9   6        2.36        2.84      3.05 o 
  -1  -9   7        1.11       -0.43      2.59 o 
   0  -9   7        1.22        0.75      2.64 o 
   1  -9   7        0.53        0.78      1.95 o 
   2  -9   7        2.36        9.06      2.50 o 
   3  -9   7        2.81        5.67      3.27 o 
   4  -9   7        0.93        4.25      2.44 o 
  -2  -8   7       17.21       15.67      2.93 o 
  -1  -8   7       14.67       18.26      2.35 o 
   0  -8   7        1.43        6.95      1.94 o 
   1  -8   7        1.21       -1.32      1.62 o 
   2  -8   7        0.15        1.82      2.39 o 
   3  -8   7        1.86        4.55      2.13 o 
   4  -8   7        0.36        1.73      3.59 o 
   5  -8   7        8.86       -1.30      2.20 o 
  -3  -7   7        0.58       -1.12      2.77 o 
  -2  -7   7        1.17        3.65      7.45 o 
  -1  -7   7        6.59        5.39      2.53 o 
   0  -7   7        0.04        2.53      1.55 o 
   1  -7   7        0.00        1.21      2.60 o 
   2  -7   7        0.24        1.38      1.17 o 
   3  -7   7        2.18        5.75      1.44 o 
   4  -7   7        4.21        0.89      1.49 o 
   5  -7   7        4.12        8.94      3.34 o 
   6  -7   7        7.53        6.03      2.53 o 
  -4  -6   7        0.51       10.85      3.69 o 
  -3  -6   7       68.41       77.01      4.32 o 
  -2  -6   7       60.66       53.05      2.77 o 
  -1  -6   7        1.23        2.65      2.20 o 
   0  -6   7        0.02        1.26      1.03 o 
   1  -6   7        2.86        1.49      0.90 o 
   2  -6   7       33.69       41.88      1.65 o 
   3  -6   7        2.81        5.04      0.87 o 
   4  -6   7       14.57        8.96      1.12 o 
   5  -6   7       34.26       39.83      2.55 o 
   6  -6   7        1.95        2.39      3.16 o 
  -4  -5   7       25.93       23.40      2.02 o 
  -3  -5   7       23.96       25.97      2.37 o 
  -2  -5   7       39.69       45.06      2.30 o 
  -1  -5   7        2.99        2.13      1.35 o 
   0  -5   7       58.45       62.25      2.01 o 
   1  -5   7        1.65        2.26      0.79 o 
   2  -5   7       26.44       31.12      2.01 o 
   3  -5   7       65.70       64.02      3.04 o 
   4  -5   7        5.38        4.55      1.19 o 
   5  -5   7        3.28        3.15      1.41 o 
   6  -5   7        8.68        9.02      2.09 o 
  -5  -4   7       21.74       19.37      2.85 o 
  -4  -4   7      165.67      183.79     10.81 o 
  -3  -4   7       25.07       18.67      2.88 o 
  -2  -4   7       10.59        8.30      1.30 o 
  -1  -4   7       14.81       13.96      1.02 o 
   0  -4   7        0.08        2.15      1.61 o 
   1  -4   7        0.00        1.73      0.87 o 
   2  -4   7        1.30        0.16      0.88 o 
   3  -4   7        7.85        9.16      1.16 o 
   4  -4   7      147.52      188.86     11.36 o 
   5  -4   7        3.77        3.94      1.40 o 
   6  -4   7        5.97        7.21      2.07 o 
  -6  -3   7       49.34       57.80      3.34 o 
  -5  -3   7       41.64       46.67      2.20 o 
  -4  -3   7        0.13        2.26      1.28 o 
  -3  -3   7        0.36        3.01      1.26 o 
  -2  -3   7        1.19        1.82      0.80 o 
  -1  -3   7       26.43       21.25      1.18 o 
   0  -3   7      445.94      481.47     10.00 o 
   1  -3   7      272.32      279.55      6.03 o 
   2  -3   7        0.79        0.73      0.86 o 
   3  -3   7        0.32        0.59      0.60 o 
   4  -3   7        0.56        0.15      1.23 o 
   5  -3   7        4.89        3.14      2.10 o 
   6  -3   7        4.91        5.48      1.67 o 
  -6  -2   7        7.90        4.33      2.08 o 
  -5  -2   7       87.55       87.70      2.83 o 
  -4  -2   7        0.58       -1.09      2.12 o 
  -3  -2   7        6.09        6.60      1.12 o 
  -2  -2   7      119.24      119.25      2.82 o 
  -1  -2   7       33.90       25.98      1.12 o 
   0  -2   7       36.52       32.40      1.05 o 
   1  -2   7      156.16      168.50      4.98 o 
   2  -2   7       84.91       93.17      3.50 o 
   3  -2   7       83.17       75.87      3.66 o 
   4  -2   7        1.96        1.53      1.03 o 
   5  -2   7       44.63       49.37      2.81 o 
   6  -2   7        0.64        0.80      2.01 o 
  -6  -1   7       19.35       20.65      2.30 o 
  -5  -1   7        0.58        1.43      1.19 o 
  -4  -1   7       23.26       24.49      1.68 o 
  -3  -1   7       24.22       25.06      0.97 o 
  -2  -1   7      162.05      146.99      3.21 o 
  -1  -1   7      187.54      181.82      5.71 o 
   0  -1   7      394.56      406.58      9.17 o 
   1  -1   7       21.19       13.45      0.78 o 
   2  -1   7      311.40      304.12      7.86 o 
   3  -1   7      140.40      133.60      5.90 o 
   4  -1   7       27.01       27.38      1.04 o 
   5  -1   7       11.08       14.12      2.06 o 
   6  -1   7       22.10       25.78      3.67 o 
  -6   0   7       94.59      102.49      9.46 o 
  -5   0   7        0.40        0.81      1.31 o 
  -4   0   7        1.50        1.36      0.88 o 
  -3   0   7       35.71       33.52      1.56 o 
  -2   0   7      129.54      132.47      3.02 o 
  -1   0   7       33.25       36.04      1.14 o 
   0   0   7       18.72       21.63      1.18 o 
   1   0   7       42.18       45.32      1.80 o 
   2   0   7       14.92       17.31      1.01 o 
   3   0   7       96.65      100.08      4.54 o 
   4   0   7        3.91        4.65      1.16 o 
   5   0   7        1.89        7.49      2.88 o 
   6   0   7        8.49       15.07      2.69 o 
  -6   1   7        0.06       -0.45      1.42 o 
  -5   1   7        1.77        6.02      6.00 o 
  -4   1   7       11.52        9.02      2.25 o 
  -3   1   7      174.08      174.19      4.11 o 
  -2   1   7      194.23      204.84      5.00 o 
  -1   1   7      997.10     1085.38     24.70 o 
   0   1   7       18.47       15.86      0.79 o 
   1   1   7      137.49      146.39      5.89 o 
   2   1   7       20.59       25.07      2.33 o 
   3   1   7        1.02        2.39      0.92 o 
   4   1   7        4.66        6.72      1.21 o 
   5   1   7        0.16        0.01      1.99 o 
   6   1   7       30.62       43.23      4.60 o 
  -7   2   7        9.22       12.68      4.47 o 
  -6   2   7       19.64       19.07      2.92 o 
  -5   2   7        0.33       -0.95      0.95 o 
  -4   2   7      107.02      105.81      4.18 o 
  -3   2   7       13.54       13.36      0.90 o 
  -2   2   7        2.04        5.41      0.48 o 
  -1   2   7       26.54       26.30      1.26 o 
   0   2   7       43.29       42.85      1.07 o 
   1   2   7       16.80       10.95      0.88 o 
   2   2   7      139.06      141.39      3.65 o 
   3   2   7        1.41       -1.01      1.01 o 
   4   2   7       10.89       13.36      1.39 o 
   5   2   7       17.34       17.81      2.49 o 
  -6   3   7        0.26        0.23      3.10 o 
  -5   3   7        1.73        0.15      1.30 o 
  -4   3   7       50.46       53.43      2.21 o 
  -3   3   7        1.41        0.52      0.74 o 
  -2   3   7       58.13       61.62      2.81 o 
  -1   3   7      111.67      130.00      6.85 o 
   0   3   7       24.34       30.93      1.86 o 
   1   3   7       94.34       93.71      2.35 o 
   2   3   7        0.18        1.08      0.78 o 
   3   3   7       16.14       21.64      2.55 o 
   4   3   7        1.09        0.10      1.54 o 
   5   3   7        7.38       13.13      2.60 o 
  -6   4   7        0.18        0.76      2.42 o 
  -5   4   7       15.22       20.83      4.05 o 
  -4   4   7       94.25       88.07      4.20 o 
  -3   4   7       88.92       90.47      2.52 o 
  -2   4   7        0.48        0.68      0.97 o 
  -1   4   7       13.47       10.54      2.26 o 
   0   4   7      109.30       98.03      4.13 o 
   1   4   7       97.89       87.42      3.68 o 
   2   4   7      131.46      118.36      4.63 o 
   3   4   7        1.91        0.69      1.16 o 
   4   4   7       26.40       25.86      3.62 o 
  -6   5   7       44.78       47.83      4.23 o 
  -5   5   7       74.66       83.30      5.63 o 
  -4   5   7       13.70       14.45      0.99 o 
  -3   5   7       61.27       53.28      1.79 o 
  -2   5   7        7.74        6.83      1.57 o 
  -1   5   7        2.51        1.03      0.57 o 
   0   5   7       14.21       14.34      1.35 o 
   1   5   7      114.63      107.70      4.07 o 
   2   5   7        0.23       -0.04      1.26 o 
   3   5   7       10.92       11.13      1.57 o 
   4   5   7       18.10       21.72      2.01 o 
  -6   6   7        0.01        2.89      2.66 o 
  -5   6   7        8.47        9.11      2.50 o 
  -4   6   7        5.18        3.82      2.16 o 
  -3   6   7       12.08        8.68      2.29 o 
  -2   6   7        0.41        0.11      0.58 o 
  -1   6   7        1.39        1.12      0.72 o 
   0   6   7       84.97       84.87      7.56 o 
   1   6   7       86.62       82.35      3.09 o 
   2   6   7        3.02        5.15      1.80 o 
   3   6   7        2.04        2.11      2.01 o 
  -5   7   7        0.31        1.75      2.46 o 
  -4   7   7        2.79        5.18      2.42 o 
  -3   7   7        2.53       -1.24      2.29 o 
  -2   7   7       78.01       93.72      6.96 o 
  -1   7   7       47.17       50.53      4.33 o 
   0   7   7       13.64       11.66      1.96 o 
   1   7   7        9.45        6.62      1.80 o 
   2   7   7       12.50       12.31      2.24 o 
  -4   8   7        0.18       -2.54      2.54 o 
  -3   8   7        0.17       -1.17      2.69 o 
  -2   8   7        0.15       -0.42      1.88 o 
  -1   8   7        2.04        7.75      3.42 o 
   0   8   7       22.25       17.70      3.57 o 
   0  -9   8        0.51        1.27      2.49 o 
   1  -9   8        0.54       -0.67      2.25 o 
   2  -9   8        0.05        1.23      2.07 o 
   3  -9   8        0.15        4.15      2.43 o 
  -2  -8   8       14.31        5.22      2.81 o 
  -1  -8   8        1.44        0.40      2.01 o 
   0  -8   8        3.28        8.48      2.07 o 
   1  -8   8        9.55       11.23      1.74 o 
   2  -8   8        0.02       -1.11      1.95 o 
   3  -8   8        0.15        0.12      2.21 o 
   4  -8   8        0.36       -2.15      2.15 o 
   5  -8   8        0.03        4.87      3.37 o 
  -3  -7   8        1.08       -3.12      3.65 o 
  -2  -7   8       14.98       22.26      2.72 o 
  -1  -7   8        3.20        2.09      1.83 o 
   0  -7   8        0.33        2.87      1.40 o 
   1  -7   8        1.40        0.69      1.70 o 
   2  -7   8       16.24        9.97      1.05 o 
   3  -7   8        4.93        8.16      2.38 o 
   4  -7   8        3.25        4.54      1.25 o 
   5  -7   8        0.02        1.72      1.91 o 
  -4  -6   8        4.96        1.56      3.71 o 
  -3  -6   8       13.64       13.80      2.78 o 
  -2  -6   8        1.59        4.17      2.73 o 
  -1  -6   8        3.63        0.47      2.17 o 
   0  -6   8        3.80        1.10      1.62 o 
   1  -6   8        0.00        2.23      0.90 o 
   2  -6   8       17.92       18.92      1.62 o 
   3  -6   8       16.82       18.78      1.13 o 
   4  -6   8        0.44        5.66      1.27 o 
   5  -6   8        1.07        2.36      1.69 o 
   6  -6   8        0.26        1.86      5.43 o 
  -4  -5   8       15.35       12.45      1.54 o 
  -3  -5   8        0.94        3.73      1.29 o 
  -2  -5   8        0.03       -0.78      1.95 o 
  -1  -5   8       13.27       10.63      1.57 o 
   0  -5   8       39.32       42.77      1.31 o 
   1  -5   8       58.96       54.31      1.47 o 
   2  -5   8       31.49       35.98      2.21 o 
   3  -5   8       26.93       24.10      2.07 o 
   4  -5   8        7.49        5.50      1.37 o 
   5  -5   8        8.35        3.69      1.94 o 
   6  -5   8        0.36        3.82      2.36 o 
  -5  -4   8        2.37        2.49      1.85 o 
  -4  -4   8        0.42        1.76      1.40 o 
  -3  -4   8        1.08        1.15      1.56 o 
  -2  -4   8        0.01        4.72      2.29 o 
  -1  -4   8        6.46        4.03      0.94 o 
   0  -4   8       37.69       30.93      1.39 o 
   1  -4   8        4.06        1.95      0.53 o 
   2  -4   8        1.00        1.39      0.84 o 
   3  -4   8       13.31       16.71      1.51 o 
   4  -4   8       33.07       30.51      4.06 o 
   5  -4   8       18.58       20.95      2.08 o 
   6  -4   8        1.64        3.87      1.99 o 
  -5  -3   8       23.20       21.80      3.88 o 
  -4  -3   8        9.63       10.00      1.41 o 
  -3  -3   8       33.76       34.56      2.37 o 
  -2  -3   8       44.88       50.10      2.17 o 
  -1  -3   8        7.02        6.22      0.96 o 
   0  -3   8      924.14      992.71     22.59 o 
   1  -3   8      312.26      331.27      6.99 o 
   2  -3   8       10.08        9.20      0.62 o 
   3  -3   8        5.41        5.42      0.66 o 
   4  -3   8       49.51       51.17      4.80 o 
   5  -3   8        4.62        5.73      1.85 o 
   6  -3   8        5.28       10.38      3.44 o 
  -6  -2   8        0.96        4.68      1.48 o 
  -5  -2   8        0.09        0.03      1.11 o 
  -4  -2   8        2.87        0.17      1.63 o 
  -3  -2   8       36.51       37.57      2.29 o 
  -2  -2   8      298.75      297.52      6.52 o 
  -1  -2   8      534.01      527.20     15.94 o 
   0  -2   8       12.77       13.88      0.65 o 
   1  -2   8      174.35      177.53      4.40 o 
   2  -2   8        1.33        2.00      0.55 o 
   3  -2   8       14.64       13.41      1.10 o 
   4  -2   8        0.10       -0.71      1.61 o 
   5  -2   8       86.60       85.73      3.65 o 
   6  -2   8        0.00        0.09      2.14 o 
  -6  -1   8        6.06        6.86      3.61 o 
  -5  -1   8        0.12       -1.40      1.40 o 
  -4  -1   8        0.62        1.97      0.97 o 
  -3  -1   8        1.87        0.95      1.25 o 
  -2  -1   8       13.49       11.87      1.18 o 
  -1  -1   8      859.30      952.73     19.18 o 
   0  -1   8      367.61      397.74      8.83 o 
   1  -1   8      142.93      129.78      6.14 o 
   2  -1   8       57.52       54.62      2.15 o 
   3  -1   8        3.17        1.54      0.78 o 
   4  -1   8       21.09       20.59      1.58 o 
   5  -1   8        2.13        2.41      2.52 o 
   6  -1   8       71.33       88.37      4.77 o 
  -6   0   8        9.39        8.65      3.22 o 
  -5   0   8        0.13       -0.86      1.30 o 
  -4   0   8       24.71       23.24      1.50 o 
  -3   0   8      403.46      413.88      9.58 o 
  -2   0   8      221.34      222.63      4.67 o 
  -1   0   8        5.50        8.57      0.55 o 
   0   0   8        3.81        2.26      0.69 o 
   1   0   8      133.91      139.75      3.63 o 
   2   0   8       13.62       14.63      0.64 o 
   3   0   8       10.83        8.66      1.03 o 
   4   0   8       31.34       17.79      1.11 o 
   5   0   8        0.87       -0.68      1.89 o 
   6   0   8        1.47       -2.21      6.01 o 
  -5   1   8        9.55        6.31      1.26 o 
  -4   1   8       38.37       35.97      2.84 o 
  -3   1   8        1.13        2.12      0.81 o 
  -2   1   8      594.04      652.40     14.59 o 
  -1   1   8      730.06      820.91     23.66 o 
   0   1   8       51.43       50.79      2.09 o 
   1   1   8        2.31        3.48      0.88 o 
   2   1   8        3.53        1.37      0.60 o 
   3   1   8        0.87        1.75      1.46 o 
   4   1   8        4.24        1.04      1.24 o 
   5   1   8       28.22       33.87      2.77 o 
   6   1   8        0.15       -2.44      3.73 o 
  -6   2   8        9.98       13.53      3.50 o 
  -5   2   8        7.98        5.04      0.95 o 
  -4   2   8      688.79      739.74     20.36 o 
  -3   2   8      343.24      343.77      9.26 o 
  -1   2   8        0.92       -0.28      1.02 o 
   0   2   8       16.31       15.89      0.80 o 
   1   2   8        1.31        2.88      0.50 o 
   2   2   8        2.88        2.39      0.76 o 
   3   2   8       70.78       49.29      3.39 o 
   4   2   8       22.37       12.72      3.31 o 
   5   2   8        0.07        1.98      2.14 o 
  -6   3   8        1.44        6.67      2.85 o 
  -5   3   8        0.32        2.26      2.01 o 
  -4   3   8       19.13       15.96      2.75 o 
  -3   3   8       42.16       45.66      1.66 o 
  -2   3   8       23.53       28.68      1.13 o 
  -1   3   8       91.83      108.04      5.78 o 
   0   3   8        0.26       -0.26      0.47 o 
   1   3   8      108.45      109.51      3.24 o 
   2   3   8       13.34       12.34      0.96 o 
   3   3   8        0.48       -0.15      1.13 o 
   4   3   8       24.21       25.03      3.15 o 
   5   3   8        4.35        8.49      3.56 o 
  -6   4   8       14.57       11.83      2.92 o 
  -5   4   8      272.31      284.98     46.49 o 
  -4   4   8       35.31       28.72      2.12 o 
  -3   4   8       75.64       84.08      3.79 o 
  -2   4   8        8.04       10.59      3.98 o 
  -1   4   8        5.69        6.09      2.11 o 
   0   4   8       18.77       17.60      0.78 o 
   1   4   8       26.93       27.44      1.27 o 
   2   4   8        2.47        0.72      1.14 o 
   3   4   8        2.84        3.56      1.42 o 
   4   4   8        0.02        0.29      1.60 o 
  -6   5   8       19.44       20.87      2.98 o 
  -5   5   8        5.29        1.22      2.44 o 
  -4   5   8        0.11       -0.35      2.16 o 
  -3   5   8       19.28       19.84      1.36 o 
  -2   5   8        9.27        9.08      2.24 o 
  -1   5   8        0.00        1.39      1.02 o 
   0   5   8       11.82       11.45      0.97 o 
   1   5   8       16.34       15.42      1.67 o 
   2   5   8       13.09       15.57      4.67 o 
   3   5   8        0.14       -0.14      1.50 o 
   4   5   8        1.84        3.00      2.64 o 
  -5   6   8       19.35       11.94      2.83 o 
  -4   6   8        5.68        2.00      2.28 o 
  -3   6   8       21.18       17.83      2.50 o 
  -2   6   8        2.21        3.50      2.17 o 
  -1   6   8       39.57       39.15      2.72 o 
   0   6   8        0.01       -0.32      1.39 o 
   1   6   8        0.90        1.41      2.31 o 
   2   6   8       24.99       24.88      3.42 o 
   3   6   8        8.88        6.95      2.35 o 
  -5   7   8        1.71        5.02      2.58 o 
  -4   7   8        0.03       -1.37      2.34 o 
  -3   7   8        2.24       -2.00      2.21 o 
  -2   7   8       21.71       19.85      3.08 o 
  -1   7   8        0.11       -0.28      2.26 o 
   0   7   8        0.27        1.08      2.05 o 
   1   7   8        0.26        0.49      1.69 o 
   2   7   8        3.43        5.79      2.53 o 
  -3   8   8        4.33        8.87      2.89 o 
  -2   8   8       15.72       12.81      3.14 o 
  -1   8   8        3.07        0.35      2.67 o 
   0  -9   9        0.18        5.41      2.79 o 
   1  -9   9        2.13        5.48      2.40 o 
   2  -9   9        1.05        1.22      2.49 o 
   3  -9   9       19.18       33.93      4.36 o 
  -2  -8   9       23.22       16.95      3.14 o 
  -1  -8   9        0.92       -1.05      1.90 o 
   0  -8   9        1.79        3.92      1.89 o 
   1  -8   9        2.37        8.74      4.44 o 
   2  -8   9        3.01        3.59      1.61 o 
   3  -8   9        0.08       -2.82      3.66 o 
   4  -8   9        0.01        0.57      3.36 o 
   5  -8   9       10.64       12.46      3.44 o 
  -3  -7   9       13.28        9.09      4.59 o 
  -2  -7   9       11.63        9.73      3.15 o 
  -1  -7   9        0.05        0.11      2.93 o 
   0  -7   9       19.11       25.80      3.45 o 
   1  -7   9        0.80        0.63      1.31 o 
   2  -7   9       47.83       46.36      2.43 o 
   3  -7   9       28.00       27.44      4.38 o 
   4  -7   9        2.21        4.06      2.74 o 
   5  -7   9        7.12       12.89      3.73 o 
  -4  -6   9       43.50       42.27      4.72 o 
  -3  -6   9       25.74       22.32      3.07 o 
  -2  -6   9        0.73        1.93      2.14 o 
  -1  -6   9        0.03        3.45      2.35 o 
   0  -6   9        4.87        4.26      1.55 o 
   1  -6   9        0.65        2.43      0.90 o 
   2  -6   9        6.02        5.65      1.48 o 
   3  -6   9        7.94       11.31      1.14 o 
   4  -6   9       21.17       29.61      2.37 o 
   5  -6   9        9.03        9.78      2.85 o 
   6  -6   9        0.54       -3.18      3.18 o 
  -4  -5   9        3.21       10.30      2.70 o 
  -3  -5   9        0.17        1.14      1.17 o 
  -2  -5   9        8.11        9.18      1.55 o 
  -1  -5   9       43.16       45.44      3.06 o 
   0  -5   9       64.10       66.06      1.94 o 
   1  -5   9      197.33      192.03      5.08 o 
   2  -5   9       27.04       25.44      1.10 o 
   3  -5   9        0.51        0.74      0.59 o 
   4  -5   9        2.30        4.93      1.31 o 
   5  -5   9        6.90        6.17      1.59 o 
   6  -5   9        0.28        0.88      2.06 o 
  -5  -4   9       16.91       17.39      2.09 o 
  -4  -4   9        0.10       -0.36      1.56 o 
  -3  -4   9        0.88        1.95      1.88 o 
  -2  -4   9       37.93       37.58      2.04 o 
  -1  -4   9       72.08       61.43      1.94 o 
   0  -4   9        0.56        1.28      0.57 o 
   1  -4   9       21.94       19.32      0.87 o 
   2  -4   9        2.00        2.74      0.80 o 
   3  -4   9       27.03       23.94      1.92 o 
   4  -4   9        1.34        2.59      0.98 o 
   5  -4   9        3.49        2.53      1.35 o 
   6  -4   9        0.75        1.99      1.82 o 
  -5  -3   9        0.17        1.71      2.10 o 
  -4  -3   9        3.90        6.32      1.96 o 
  -3  -3   9        2.13        3.25      1.42 o 
  -2  -3   9       69.42       66.02      2.19 o 
  -1  -3   9       25.16       25.18      1.31 o 
   0  -3   9       90.79       84.40      3.12 o 
   1  -3   9        4.84        2.27      1.36 o 
   2  -3   9       21.11       19.93      1.83 o 
   3  -3   9       44.93       36.11      1.22 o 
   4  -3   9       26.59       27.48      1.37 o 
   5  -3   9        0.12        2.91      3.39 o 
   6  -3   9        0.36       -0.84      2.21 o 
  -6  -2   9       11.74        8.96      1.52 o 
  -5  -2   9        0.55        0.32      1.47 o 
  -4  -2   9        1.21        1.85      1.63 o 
  -3  -2   9       33.23       30.66      1.42 o 
  -2  -2   9        2.41        2.17      0.86 o 
  -1  -2   9       31.06       31.06      1.19 o 
   0  -2   9        5.97        6.36      0.73 o 
   1  -2   9       98.18       94.37      5.14 o 
   2  -2   9       47.90       53.99      2.02 o 
   3  -2   9       11.34       11.73      1.53 o 
   4  -2   9       18.54       23.46      1.96 o 
   5  -2   9       65.53       61.75      3.89 o 
   6  -2   9        8.00       11.71      3.43 o 
  -6  -1   9        0.01        3.67      1.43 o 
  -5  -1   9        0.13       -0.65      1.53 o 
  -4  -1   9       12.15       12.78      1.57 o 
  -3  -1   9      274.23      279.99      7.19 o 
  -2  -1   9        3.14        1.11      0.67 o 
  -1  -1   9      306.60      341.94      7.02 o 
   0  -1   9        2.60        5.57      0.56 o 
   1  -1   9      105.17       95.64      4.43 o 
   2  -1   9       19.73       20.43      1.21 o 
   3  -1   9       93.02       72.41      6.39 o 
   4  -1   9        0.14       -0.33      0.94 o 
   5  -1   9        3.80        3.68      1.86 o 
   6  -1   9       31.11       35.07      5.15 o 
  -6   0   9       19.47       20.87      3.90 o 
  -5   0   9        6.00        8.24      1.38 o 
  -4   0   9       35.77       39.18      1.41 o 
  -3   0   9        0.38       -0.78      0.78 o 
  -2   0   9        9.01        7.74      0.54 o 
  -1   0   9        2.16       -0.68      0.68 o 
   0   0   9        2.83        4.29      0.63 o 
   1   0   9        3.43        4.42      1.91 o 
   2   0   9      130.61      132.74      6.43 o 
   3   0   9       28.71       22.79      1.11 o 
   4   0   9       23.50       17.09      1.84 o 
   5   0   9        6.31        5.27      2.15 o 
   6   0   9        1.26       -2.93      3.72 o 
  -6   1   9        0.04       -2.63      2.77 o 
  -5   1   9        2.77        4.06      1.12 o 
  -4   1   9      116.69      117.72      3.05 o 
  -3   1   9        0.98        1.26      0.65 o 
  -2   1   9       31.81       34.70      1.14 o 
  -1   1   9      141.18      141.94      2.71 o 
   0   1   9        1.39        1.90      0.65 o 
   1   1   9      114.99      110.88      2.46 o 
   2   1   9      228.51      237.85     10.24 o 
   3   1   9       37.59       37.40      2.53 o 
   4   1   9        6.62        6.62      1.82 o 
   5   1   9        4.88        3.51      2.18 o 
  -6   2   9        0.04       -2.73      2.73 o 
  -5   2   9       20.85       24.65      2.87 o 
  -4   2   9       48.73       45.67      1.87 o 
  -3   2   9       28.04       28.53      1.16 o 
  -2   2   9        4.92        5.55      0.91 o 
  -1   2   9       11.37       13.13      0.75 o 
   0   2   9      138.99      127.42      3.69 o 
   1   2   9       20.13       18.49      1.54 o 
   2   2   9       91.76       76.61      2.72 o 
   3   2   9       61.65       43.57      2.94 o 
   4   2   9       54.39       47.13      4.86 o 
   5   2   9        1.26       -2.31      2.31 o 
  -6   3   9       19.25       20.13      3.87 o 
  -5   3   9      121.73      117.07     11.23 o 
  -4   3   9       49.95       46.09      2.86 o 
  -3   3   9       11.87       11.49      1.35 o 
  -2   3   9        1.97        3.05      1.26 o 
  -1   3   9        5.20        6.52      1.19 o 
   0   3   9      240.25      244.50     10.55 o 
   1   3   9      731.22      787.55     22.79 o 
   2   3   9        0.03        0.48      1.62 o 
   3   3   9       10.83        9.52      1.21 o 
   4   3   9        4.86        5.05      1.49 o 
   5   3   9       18.05       24.02      4.08 o 
  -6   4   9        0.67        2.37      3.26 o 
  -5   4   9       19.48       16.83      3.18 o 
  -4   4   9        0.18       -1.04      2.14 o 
  -3   4   9       39.32       42.54      3.34 o 
  -2   4   9       11.75       12.83      3.38 o 
  -1   4   9        1.54        2.18      0.75 o 
   0   4   9       32.08       25.10      1.78 o 
   1   4   9      114.70      117.67      4.91 o 
   2   4   9        7.99        7.97      0.98 o 
   3   4   9        5.53       -0.26      2.24 o 
   4   4   9        2.38        1.86      1.62 o 
  -6   5   9        7.26        7.20      3.23 o 
  -5   5   9        0.56        4.27      2.49 o 
  -3   5   9        0.12       -1.38      2.00 o 
  -2   5   9       73.43       74.52      4.40 o 
  -1   5   9      302.63      345.22     13.04 o 
   0   5   9      315.16      324.74     11.20 o 
   1   5   9       20.10       18.74      1.75 o 
   2   5   9       46.87       44.78      8.92 o 
   3   5   9        1.01        1.47      1.55 o 
  -5   6   9        1.17       10.45      2.81 o 
  -4   6   9        0.26        1.65      2.34 o 
  -3   6   9       36.16       35.44      3.33 o 
  -2   6   9        0.22       -0.28      1.47 o 
  -1   6   9       24.08       30.57      3.00 o 
   0   6   9        3.57        3.24      1.92 o 
   1   6   9        4.57        2.97      3.19 o 
   2   6   9       14.76       10.94      2.05 o 
  -4   7   9        2.96        6.64      2.67 o 
  -3   7   9        9.88       15.20      2.83 o 
  -2   7   9       90.55       91.17      8.26 o 
  -1   7   9       93.09      100.43      9.44 o 
   0   7   9        0.11        4.82      2.55 o 
   1   7   9        4.47        7.36      3.19 o 
  -3   8   9        0.69       -2.68      2.68 o 
  -2   8   9        9.60        7.58      2.99 o 
  -1   8   9        2.84       -0.14      2.81 o 
   0  -9  10        4.04        5.31      2.47 o 
   1  -9  10        1.58        5.53      2.56 o 
   2  -9  10        5.08        2.62      4.30 o 
   3  -9  10       12.77       18.84      4.21 o 
  -1  -8  10        1.95       -0.64      1.99 o 
   0  -8  10        8.62        5.60      1.85 o 
   1  -8  10       20.10       32.40      2.52 o 
   2  -8  10        0.00        1.18      3.77 o 
   3  -8  10        2.61        5.59      6.24 o 
   4  -8  10        0.00       -1.22      3.36 o 
  -2  -7  10        0.78        4.86      2.52 o 
  -1  -7  10        6.77        9.74     10.42 o 
   0  -7  10       15.57       21.97      1.84 o 
   1  -7  10       13.68       12.08      1.58 o 
   2  -7  10       35.35       36.81      2.11 o 
   3  -7  10        5.07        7.19      3.13 o 
   4  -7  10        0.11        0.21      2.01 o 
   5  -7  10        0.03       -3.43      3.43 o 
  -3  -6  10        0.07        1.34      2.36 o 
  -2  -6  10        1.15        0.45      3.83 o 
  -1  -6  10       20.80       25.58      2.50 o 
   0  -6  10      111.87      119.47      5.13 o 
   1  -6  10        9.60        6.26      0.83 o 
   2  -6  10        0.04        0.96      0.85 o 
   3  -6  10       13.55       21.79      1.65 o 
   4  -6  10        8.22       12.54      3.35 o 
   5  -6  10        4.88       15.08      2.61 o 
  -4  -5  10        0.15        0.22      3.19 o 
  -3  -5  10        0.18        0.06      1.13 o 
  -2  -5  10       26.36       35.84      6.80 o 
  -1  -5  10       21.55       22.68      1.73 o 
   0  -5  10      158.91      150.34      6.17 o 
   1  -5  10      168.86      166.90      5.91 o 
   2  -5  10        1.38        1.38      0.73 o 
   3  -5  10        8.14        7.58      0.96 o 
   4  -5  10        5.25        7.59      4.53 o 
   5  -5  10        5.39        7.20      1.80 o 
   6  -5  10        0.66        0.07      3.22 o 
  -5  -4  10        0.00       -0.32      2.46 o 
  -4  -4  10        8.31       13.44      1.51 o 
  -3  -4  10        0.60        3.61      1.65 o 
  -2  -4  10      184.44      218.41      7.73 o 
  -1  -4  10      560.32      561.75     18.09 o 
   0  -4  10       64.53       63.96      2.56 o 
   1  -4  10       32.15       29.29      0.91 o 
   2  -4  10        0.47        0.63      0.67 o 
   3  -4  10       23.23       23.38      1.35 o 
   4  -4  10        0.11        0.66      1.49 o 
   5  -4  10      106.74      125.46      9.08 o 
   6  -4  10       12.74       14.59      3.31 o 
  -5  -3  10        0.21        0.45      1.37 o 
  -4  -3  10        5.21        9.83      1.67 o 
  -3  -3  10        0.00        2.58      1.49 o 
  -2  -3  10       10.83        9.64      0.95 o 
  -1  -3  10      155.23      154.44      3.72 o 
   0  -3  10       78.78       78.09      1.96 o 
   1  -3  10       67.95       60.04      3.06 o 
   2  -3  10        0.01        0.47      0.53 o 
   3  -3  10       18.87       15.61      1.33 o 
   4  -3  10       60.43       66.19      2.90 o 
   5  -3  10        6.21        1.82      1.82 o 
   6  -3  10        9.28       10.95      4.18 o 
  -5  -2  10        2.68        6.92      4.61 o 
  -4  -2  10        2.56        2.54      1.41 o 
  -3  -2  10      258.73      257.66      7.09 o 
  -2  -2  10      334.06      327.81      8.49 o 
  -1  -2  10        5.45        5.95      0.61 o 
   0  -2  10       29.21       36.85      2.01 o 
   1  -2  10       95.90       85.82      3.28 o 
   2  -2  10        6.51        8.79      0.75 o 
   3  -2  10        0.41        0.38      0.93 o 
   4  -2  10      135.91      132.81      8.85 o 
   5  -2  10        1.54        0.27      1.88 o 
   6  -2  10        1.25        9.65      3.58 o 
  -6  -1  10        0.91        3.35      2.93 o 
  -5  -1  10        4.79        3.86      1.61 o 
  -4  -1  10        2.75        0.45      2.34 o 
  -3  -1  10       65.53       61.65      1.75 o 
  -2  -1  10       50.47       51.73      1.68 o 
  -1  -1  10      181.45      191.35      4.97 o 
   0  -1  10       27.62       24.33      1.16 o 
   1  -1  10       17.34       18.85      1.50 o 
   2  -1  10       16.89       13.29      0.98 o 
   3  -1  10        1.64        3.09      0.67 o 
   4  -1  10        1.95        1.46      0.83 o 
   5  -1  10        5.08        6.49      3.73 o 
   6  -1  10        3.61        3.65      3.65 o 
  -6   0  10       17.79       23.94      3.46 o 
  -5   0  10        8.93       11.82      1.48 o 
  -4   0  10      267.23      273.90      7.69 o 
  -3   0  10      328.27      362.12      8.69 o 
  -2   0  10       18.38       17.14      0.86 o 
  -1   0  10        0.34       -0.09      0.56 o 
   0   0  10        4.30        3.64      0.68 o 
   1   0  10       45.44       39.71      3.12 o 
   2   0  10        4.67        5.93      0.80 o 
   3   0  10      176.48      148.62     10.91 o 
   4   0  10       33.93       31.38      1.54 o 
   5   0  10        1.04       -0.75      2.12 o 
  -6   1  10        5.19        1.31      3.56 o 
  -5   1  10        4.40        5.19      1.13 o 
  -4   1  10        0.35        1.28      1.08 o 
  -3   1  10        9.98        9.71      0.66 o 
  -2   1  10       10.67       11.26      0.88 o 
  -1   1  10      184.75      199.33      4.41 o 
   0   1  10        6.95        5.88      0.66 o 
   1   1  10       96.29       91.44      4.05 o 
   2   1  10       21.03       20.64      1.31 o 
   3   1  10       21.01       16.75      0.94 o 
   4   1  10        2.63        2.92      2.11 o 
   5   1  10        0.57       -1.62      2.14 o 
  -6   2  10        0.59        0.95      2.79 o 
  -5   2  10      171.49      176.80     10.16 o 
  -4   2  10       64.96       69.59      3.40 o 
  -3   2  10       52.99       61.08      1.99 o 
  -2   2  10        0.46        1.49      0.99 o 
  -1   2  10        1.88        1.15      0.41 o 
   0   2  10        0.44        1.24      0.49 o 
   1   2  10       23.59       25.96      1.13 o 
   2   2  10       57.03       52.61      1.58 o 
   3   2  10        5.25        3.36      1.00 o 
   4   2  10        3.42        1.89      1.15 o 
   5   2  10        2.17       15.73     14.35 o 
  -6   3  10        0.07       -0.95      2.87 o 
  -5   3  10       13.38       15.44      2.90 o 
  -4   3  10       20.30       19.64      1.84 o 
  -3   3  10        0.37       -0.27      0.96 o 
  -2   3  10        0.88        0.98      0.64 o 
  -1   3  10        3.09        4.68      0.72 o 
   0   3  10       66.78       67.17      3.49 o 
   1   3  10       16.74       16.18      0.72 o 
   2   3  10       10.19        7.82      0.84 o 
   3   3  10        0.54        0.57      1.24 o 
   4   3  10        0.09       -0.40      1.37 o 
  -6   4  10       12.07        8.74      3.52 o 
  -5   4  10        6.18        5.44      3.15 o 
  -4   4  10        8.34       10.61      1.89 o 
  -3   4  10       42.78       44.40      2.19 o 
  -2   4  10        3.76        4.42      2.08 o 
  -1   4  10       72.09       65.11      2.32 o 
   0   4  10       10.23        9.50      1.28 o 
   1   4  10        1.62        0.33      1.55 o 
   2   4  10       14.36       10.49      1.66 o 
   3   4  10        7.00        4.40      1.87 o 
   4   4  10        1.46        0.77      3.58 o 
  -5   5  10        0.00        3.75      2.54 o 
  -4   5  10        0.23        0.41      2.20 o 
  -3   5  10        4.03        2.40      1.58 o 
  -2   5  10       40.85       42.43      3.64 o 
  -1   5  10        0.07       -0.45      0.95 o 
   0   5  10        1.81        1.37      1.06 o 
   1   5  10        0.62        0.74      1.18 o 
   2   5  10       10.91       12.61      1.86 o 
   3   5  10        7.33        4.15      1.95 o 
  -5   6  10        6.22        6.97      3.28 o 
  -4   6  10        0.46        1.78      2.47 o 
  -3   6  10       25.73       24.89      3.24 o 
  -2   6  10       60.13       64.03      4.94 o 
  -1   6  10        3.26        1.27      2.26 o 
   0   6  10        1.06        0.50      1.74 o 
   1   6  10        3.56        4.18      1.52 o 
   2   6  10        0.54        0.25      1.74 o 
  -4   7  10        0.51        5.65      2.73 o 
  -3   7  10        3.27        2.95      1.85 o 
  -2   7  10        1.71        4.73      2.85 o 
  -1   7  10        0.91        0.21      2.75 o 
   0   7  10        3.57        4.31      2.12 o 
   1   7  10        1.75        4.25      3.12 o 
   1  -9  11        0.12        2.27      3.59 o 
   2  -9  11       12.59       17.38      4.25 o 
  -1  -8  11        0.10        0.46      2.16 o 
   0  -8  11        7.00        7.57      2.92 o 
   1  -8  11        3.44        1.93      1.62 o 
   2  -8  11        4.08        4.89      1.41 o 
   3  -8  11        3.18        8.81      2.66 o 
   4  -8  11        0.01       -1.93      3.50 o 
  -2  -7  11        2.55        5.54      4.54 o 
  -1  -7  11       16.35       20.42      1.98 o 
   0  -7  11        0.14       -0.02      2.11 o 
   1  -7  11       41.03       39.61      2.15 o 
   2  -7  11       24.82       19.96      1.50 o 
   3  -7  11        0.38       -0.15      2.15 o 
   4  -7  11        0.22        1.22      2.39 o 
   5  -7  11        0.50        1.79      2.57 o 
  -3  -6  11        3.60        3.36      3.28 o 
  -2  -6  11        2.18       -1.91      2.46 o 
  -1  -6  11       36.87       30.86      2.78 o 
   0  -6  11       19.36       21.56      1.84 o 
   1  -6  11        1.78        3.37      0.98 o 
   2  -6  11        0.36        3.13      1.92 o 
   3  -6  11        3.39        6.47      2.61 o 
   4  -6  11        1.40        0.34      1.72 o 
   5  -6  11        0.50        4.35      2.48 o 
  -4  -5  11        0.08       -3.15      3.15 o 
  -3  -5  11        0.60        0.28      2.51 o 
  -2  -5  11       16.32       20.45      3.20 o 
  -1  -5  11        0.27       -0.19      1.91 o 
   0  -5  11        7.16        4.77      0.91 o 
   1  -5  11        0.35        1.13      0.85 o 
   2  -5  11        0.59       -0.29      0.88 o 
   3  -5  11        1.26       -0.94      1.22 o 
   4  -5  11        3.83        9.01      1.91 o 
   5  -5  11        0.78        3.09      1.67 o 
  -4  -4  11        0.00        2.02      2.73 o 
  -3  -4  11        5.44        6.49      1.95 o 
  -2  -4  11        5.56        6.88      2.93 o 
  -1  -4  11        0.08        1.04      1.12 o 
   0  -4  11        3.36        1.64      0.72 o 
   1  -4  11        1.80       -0.59      0.59 o 
   2  -4  11       12.78       12.38      0.93 o 
   3  -4  11       22.79       25.11      1.38 o 
   4  -4  11        0.01       -1.75      1.75 o 
   5  -4  11       66.24       74.40      3.44 o 
   6  -4  11       14.40       12.86      3.63 o 
  -5  -3  11        0.60        1.12      2.11 o 
  -4  -3  11        0.00        2.68      1.76 o 
  -3  -3  11       90.38       92.29      4.21 o 
  -2  -3  11       28.64       28.75      1.87 o 
  -1  -3  11        1.61        0.80      0.65 o 
   0  -3  11        0.58        2.29      1.02 o 
   1  -3  11       68.40       59.12      1.79 o 
   2  -3  11       53.52       56.17      3.29 o 
   3  -3  11      249.84      261.46      9.77 o 
   4  -3  11       38.55       47.31      3.94 o 
   5  -3  11        6.39        5.57      1.67 o 
   6  -3  11       14.58       18.30      3.53 o 
  -5  -2  11        3.12        1.58      1.53 o 
  -4  -2  11        0.02       -0.81      1.36 o 
  -3  -2  11        0.00       -1.21      1.21 o 
  -2  -2  11       26.50       26.26      1.20 o 
  -1  -2  11        8.60        6.77      0.85 o 
   0  -2  11        0.63        2.31      0.85 o 
   1  -2  11        4.45        4.00      0.66 o 
   2  -2  11        5.10        3.81      0.99 o 
   3  -2  11        0.87        0.47      0.63 o 
   4  -2  11       68.24       66.54      2.95 o 
   5  -2  11        7.48        7.60      2.22 o 
   6  -2  11       10.40        6.45      3.66 o 
  -5  -1  11        0.31       -0.49      1.76 o 
  -4  -1  11       40.81       35.63      2.32 o 
  -3  -1  11        4.06        5.53      1.05 o 
  -2  -1  11        0.39        0.40      0.66 o 
  -1  -1  11       65.46       62.16      2.40 o 
   0  -1  11        9.34        7.39      0.59 o 
   1  -1  11      308.04      299.33      7.54 o 
   2  -1  11      845.45      911.60     34.09 o 
   3  -1  11        3.71        2.93      0.74 o 
   4  -1  11       27.98       22.52      2.16 o 
   5  -1  11        5.48        1.05      3.64 o 
  -6   0  11        0.50        4.08      3.08 o 
  -5   0  11        3.72        5.44      1.27 o 
  -4   0  11        7.68        8.11      2.39 o 
  -3   0  11        0.40        0.72      0.71 o 
  -2   0  11        1.18       -0.40      0.59 o 
  -1   0  11       54.23       51.71      2.65 o 
   0   0  11        0.01        0.22      0.50 o 
   1   0  11        3.34        2.58      0.69 o 
   2   0  11        7.26        8.43      2.17 o 
   3   0  11       67.08       58.21      2.38 o 
   4   0  11       59.09       51.71      4.43 o 
   5   0  11        4.99        7.19      1.76 o 
  -6   1  11        0.31        4.04      3.10 o 
  -5   1  11       36.18       37.77      3.56 o 
  -4   1  11       28.41       23.61      1.41 o 
  -3   1  11        1.88        2.14      0.67 o 
  -2   1  11        9.02       11.49      0.68 o 
  -1   1  11       92.07       94.55      4.25 o 
   0   1  11      236.74      233.51      8.30 o 
   1   1  11     1590.21     1769.41     71.45 o 
   2   1  11       39.93       34.17      2.09 o 
   3   1  11        4.88        3.46      0.82 o 
   4   1  11        0.00        2.62      2.09 o 
   5   1  11        2.90        1.33      2.45 o 
  -6   2  11        1.91        4.36      2.98 o 
  -5   2  11       26.45       31.40      3.84 o 
  -4   2  11        2.76        2.91      1.69 o 
  -3   2  11       53.05       62.01      8.70 o 
  -2   2  11       15.93       12.98      0.76 o 
  -1   2  11        8.79        7.06      0.63 o 
   0   2  11        7.29        5.52      0.47 o 
   1   2  11        4.14        5.99      1.06 o 
   2   2  11       18.99       19.86      1.98 o 
   3   2  11       16.35       17.72      1.22 o 
   4   2  11       23.39       26.34      1.87 o 
  -6   3  11        1.46        0.22      3.29 o 
  -5   3  11        0.84        9.20      3.31 o 
  -4   3  11       10.50        8.10      2.54 o 
  -3   3  11        0.37       -0.07      1.23 o 
  -2   3  11        0.22       -1.19      1.19 o 
  -1   3  11      321.38      335.31     10.75 o 
   0   3  11     1004.16     1086.86     45.14 o 
   1   3  11        0.03        1.09      0.73 o 
   2   3  11       63.99       63.13      3.59 o 
   3   3  11        0.55        3.55      1.22 o 
   4   3  11        0.00       -1.49      4.34 o 
  -5   4  11        1.88        1.78      2.70 o 
  -4   4  11        6.93       13.82      2.64 o 
  -3   4  11       96.05       91.57      8.98 o 
  -2   4  11       50.26       44.27      3.21 o 
  -1   4  11       29.40       30.55      7.74 o 
   0   4  11       46.84       46.46      1.79 o 
   1   4  11        6.32        5.45      1.48 o 
   2   4  11       11.38        9.73      1.62 o 
   3   4  11        0.31       -0.24      1.55 o 
  -5   5  11        0.71       -0.98      2.53 o 
  -4   5  11        0.75        1.79      2.54 o 
  -3   5  11        0.71        0.75      2.19 o 
  -2   5  11       34.14       39.05      3.49 o 
  -1   5  11      183.08      212.89     14.97 o 
   0   5  11        0.93        0.25      1.82 o 
   1   5  11        7.03        6.26      1.24 o 
   2   5  11       18.00       18.61      1.56 o 
  -4   6  11       12.17       11.60      3.08 o 
  -3   6  11        9.02        9.92      2.67 o 
  -2   6  11       32.81       31.39      3.29 o 
  -1   6  11        6.78        9.71      2.61 o 
   0   6  11        0.80       -2.41      2.41 o 
   1   6  11        1.24       -1.00      1.78 o 
  -3   7  11       17.55       26.37      3.38 o 
  -2   7  11       52.80       36.52      3.79 o 
  -1   7  11        3.63        0.63      2.88 o 
   0   7  11        9.75       10.54      3.05 o 
  -1  -8  12        5.08        4.75      2.24 o 
   0  -8  12       51.78       48.11      3.41 o 
   1  -8  12       19.96       14.39      1.80 o 
   2  -8  12        0.44        1.66      4.35 o 
   3  -8  12        1.96        7.25      3.45 o 
  -2  -7  12        0.66        1.08      3.78 o 
  -1  -7  12        5.02       -0.38      2.42 o 
   0  -7  12        6.64        5.76      1.72 o 
   1  -7  12       28.37       27.59      3.76 o 
   2  -7  12        4.87        4.60      7.68 o 
   3  -7  12        1.13        1.85      2.26 o 
   4  -7  12        0.08        4.49      3.49 o 
  -3  -6  12        5.49        5.53      4.45 o 
  -2  -6  12       14.53       15.19      3.31 o 
  -1  -6  12      197.40      188.36      9.92 o 
   0  -6  12       76.76       75.23      3.16 o 
   1  -6  12        0.18        1.63      3.23 o 
   2  -6  12        0.13        0.78      2.10 o 
   3  -6  12        7.37       11.40      2.68 o 
   4  -6  12        0.01        3.19      1.72 o 
   5  -6  12       40.17       54.26      4.96 o 
  -4  -5  12        1.24        4.29      3.92 o 
  -3  -5  12        5.83        4.24      3.11 o 
  -2  -5  12        0.51        2.64      1.67 o 
  -1  -5  12       15.47       17.20      1.73 o 
   0  -5  12        5.76        2.01      0.89 o 
   1  -5  12       11.20       10.45      0.96 o 
   2  -5  12        3.44        3.14      0.92 o 
   3  -5  12        9.11        9.86      2.93 o 
   4  -5  12       57.58       71.61      4.78 o 
   5  -5  12       10.57       11.67      2.54 o 
  -4  -4  12        2.04        1.26      3.95 o 
  -3  -4  12       26.92       27.60      2.74 o 
  -2  -4  12      162.39      156.84      6.91 o 
  -1  -4  12       18.67       22.98      1.71 o 
   0  -4  12       17.87       15.85      1.02 o 
   1  -4  12        6.81        3.62      0.57 o 
   2  -4  12        0.76        3.05      0.83 o 
   3  -4  12        4.01        3.11      1.49 o 
   4  -4  12       70.95       78.21      6.48 o 
   5  -4  12        1.93        3.84      1.79 o 
  -5  -3  12        3.63        6.15      2.29 o 
  -4  -3  12       10.19       10.01      2.87 o 
  -3  -3  12        3.18        5.71      1.40 o 
  -2  -3  12        1.75        2.75      1.62 o 
  -1  -3  12        0.05        0.70      1.22 o 
   0  -3  12        3.56        2.56      0.92 o 
   1  -3  12       14.99       14.56      0.85 o 
   2  -3  12       25.45       26.70      1.89 o 
   3  -3  12       20.16       26.19      1.52 o 
   4  -3  12        0.70        0.88      2.28 o 
   5  -3  12        2.82        1.04      1.70 o 
  -5  -2  12       13.72       13.23      1.66 o 
  -4  -2  12        6.93        9.36      1.45 o 
  -3  -2  12       69.79       68.35      2.92 o 
  -2  -2  12       15.49       15.94      0.92 o 
  -1  -2  12        0.03        0.64      0.81 o 
   0  -2  12        8.19        7.17      1.03 o 
   1  -2  12       19.37       16.50      1.17 o 
   2  -2  12       20.87       21.15      2.15 o 
   3  -2  12       49.53       46.29      2.99 o 
   4  -2  12        3.16        4.24      1.67 o 
   5  -2  12        1.90        5.90      1.56 o 
  -5  -1  12       13.12       10.35      2.05 o 
  -4  -1  12        2.10        4.23      2.01 o 
  -3  -1  12        0.42        1.78      0.86 o 
  -2  -1  12        0.16        0.54      1.73 o 
  -1  -1  12       46.61       44.13      1.36 o 
   0  -1  12        2.32        1.97      0.45 o 
   1  -1  12       19.29       16.42      1.16 o 
   2  -1  12       16.82       14.04      1.07 o 
   3  -1  12       28.09       32.06      1.74 o 
   4  -1  12        0.26        5.02      1.57 o 
   5  -1  12        0.41       -2.79      4.76 o 
  -5   0  12       12.06       10.37      2.94 o 
  -4   0  12       11.66       11.01      1.46 o 
  -3   0  12       12.14       13.50      1.12 o 
  -2   0  12        5.08        4.66      0.83 o 
  -1   0  12        5.90        2.59      0.90 o 
   0   0  12       20.66       20.13      1.01 o 
   1   0  12        0.04       -0.41      0.67 o 
   2   0  12       52.69       56.79      2.49 o 
   3   0  12        0.10       -0.50      1.56 o 
   4   0  12        4.75        7.13      1.93 o 
   5   0  12        0.53        2.91      2.63 o 
  -5   1  12        0.03        3.16      2.73 o 
  -4   1  12       28.83       23.13      2.41 o 
  -3   1  12        5.35        4.80      0.71 o 
  -2   1  12        7.04        6.90      0.57 o 
  -1   1  12        9.00       11.14      1.02 o 
   0   1  12       77.64       79.92      3.21 o 
   1   1  12        0.63        1.20      0.89 o 
   2   1  12        0.05       -0.09      0.96 o 
   3   1  12        2.57        1.72      0.96 o 
   4   1  12       18.89       18.19      1.92 o 
   5   1  12        0.29        4.21      3.42 o 
  -5   2  12        4.52        6.18      2.80 o 
  -4   2  12       11.68       14.73      1.85 o 
  -3   2  12       38.01       44.35      3.53 o 
  -2   2  12        0.01        0.31      0.72 o 
  -1   2  12       44.83       42.56      1.78 o 
   0   2  12       20.37       17.12      0.59 o 
   1   2  12       20.70       19.98      2.17 o 
   2   2  12        5.26        5.80      0.75 o 
   3   2  12        0.46        0.73      1.45 o 
   4   2  12        0.04        1.59      1.61 o 
  -5   3  12        0.04       -2.71      2.71 o 
  -4   3  12        6.18        7.50      2.60 o 
  -3   3  12        0.01       -1.31      2.08 o 
  -2   3  12       21.28       15.77      3.69 o 
  -1   3  12        0.01       -0.76      0.76 o 
   0   3  12       13.28       14.26      2.02 o 
   1   3  12        6.53        8.03      0.63 o 
   2   3  12       18.69       20.72      1.73 o 
   3   3  12       35.02       34.63      2.30 o 
   4   3  12        7.03        5.19      2.56 o 
  -5   4  12        0.80        3.53      2.83 o 
  -4   4  12       10.16       11.28      2.77 o 
  -3   4  12       31.83       32.90      3.92 o 
  -2   4  12       84.88       80.98      5.51 o 
  -1   4  12        0.68        0.88      1.75 o 
   0   4  12        1.05        0.38      0.95 o 
   1   4  12        0.52        0.83      2.92 o 
   2   4  12        0.15        0.39      1.20 o 
   3   4  12       51.89       71.22      3.92 o 
  -5   5  12        0.46        2.37      2.73 o 
  -4   5  12        0.56        2.54      2.54 o 
  -3   5  12        7.20        6.76      2.73 o 
  -2   5  12        6.31        6.82      2.35 o 
  -1   5  12        4.01        6.94      2.39 o 
   0   5  12        2.13        3.20      2.49 o 
   1   5  12        0.00        0.80      1.52 o 
   2   5  12       99.45      103.19      6.39 o 
  -4   6  12        0.50        5.38      2.86 o 
  -3   6  12       11.96       10.71      2.87 o 
  -1   6  12        7.73        3.93      2.60 o 
   0   6  12        9.44       13.76      2.92 o 
   1   6  12        0.09        0.64      1.94 o 
   0  -8  13       10.45        4.03      2.18 o 
   1  -8  13        3.25        2.36      3.61 o 
   2  -8  13        0.50        4.86      3.41 o 
   3  -8  13        2.03       -1.37      3.23 o 
  -1  -7  13        0.85       -1.29      1.92 o 
   0  -7  13        0.95       -1.63      1.63 o 
   1  -7  13        1.67        2.67      1.42 o 
   2  -7  13        0.00       -0.21      2.16 o 
   3  -7  13        2.44       -2.27      2.63 o 
   4  -7  13       26.50       27.18      4.21 o 
  -2  -6  13        0.98       -1.87      2.43 o 
  -1  -6  13        1.34        4.29      2.25 o 
   0  -6  13        0.46       -0.55      1.43 o 
   1  -6  13        1.59        2.07      1.04 o 
   2  -6  13        0.92        3.16      1.94 o 
   3  -6  13       11.30       10.24      2.23 o 
   4  -6  13        9.71       14.39      1.79 o 
  -3  -5  13        2.41       -0.29      2.26 o 
  -2  -5  13       12.97       15.38      2.90 o 
  -1  -5  13       10.51       13.14      2.85 o 
   0  -5  13        2.74        0.67      1.38 o 
   1  -5  13       19.53       19.12      1.50 o 
   2  -5  13        5.04        6.28      1.41 o 
   3  -5  13      169.69      178.56      7.89 o 
   4  -5  13       97.82      109.49      9.21 o 
   5  -5  13        0.11        3.13      2.91 o 
  -4  -4  13        1.70        3.30      2.27 o 
  -3  -4  13        3.58        9.02      1.80 o 
  -2  -4  13        3.15        4.85      1.72 o 
  -1  -4  13        2.53        2.21      2.03 o 
   0  -4  13        0.14        0.66      1.22 o 
   1  -4  13       12.22        8.60      0.65 o 
   2  -4  13        2.78        1.03      0.76 o 
   3  -4  13        7.71        6.01      1.90 o 
   4  -4  13       11.41       10.56      1.54 o 
   5  -4  13        4.15        7.97      3.10 o 
  -4  -3  13        1.66        2.12      2.08 o 
  -3  -3  13        0.18        2.26      1.34 o 
  -2  -3  13        0.14        0.09      2.00 o 
  -1  -3  13        7.12        6.00      0.88 o 
   0  -3  13       11.24        9.04      1.01 o 
   1  -3  13       72.08       61.14      3.73 o 
   2  -3  13      484.22      517.65     25.88 o 
   3  -3  13       94.55       93.99      4.21 o 
   4  -3  13        4.90        4.68      1.58 o 
   5  -3  13        7.30        8.68      1.84 o 
  -5  -2  13        0.06       -0.86      2.17 o 
  -4  -2  13        2.85        3.85      2.32 o 
  -3  -2  13        1.91        2.37      1.55 o 
  -2  -2  13        1.39       -0.10      0.75 o 
  -1  -2  13       22.75       21.82      1.41 o 
   0  -2  13       29.50       21.32      1.62 o 
   1  -2  13        4.86        3.08      0.79 o 
   2  -2  13       87.20       84.08      5.15 o 
   3  -2  13        0.23        0.13      1.30 o 
   4  -2  13       14.19       13.73      2.82 o 
   5  -2  13        1.90        4.00      2.32 o 
  -5  -1  13        0.48       -2.26      2.26 o 
  -4  -1  13        1.08       -1.49      1.49 o 
  -3  -1  13        1.08        1.33      0.86 o 
  -2  -1  13        5.60        4.23      1.29 o 
  -1  -1  13       77.44       67.97      2.89 o 
   0  -1  13        7.76        4.55      0.51 o 
   1  -1  13      599.23      628.61     27.39 o 
   2  -1  13       92.94       89.17      5.62 o 
   3  -1  13        0.71        0.58      0.85 o 
   4  -1  13        0.70        3.10      1.51 o 
   5  -1  13        0.95        6.23      2.27 o 
  -5   0  13       15.33       18.84      3.27 o 
  -4   0  13        0.03       -0.78      2.11 o 
  -3   0  13        6.23        6.15      1.12 o 
  -2   0  13        1.59        0.71      0.59 o 
  -1   0  13        8.27        4.87      0.62 o 
   0   0  13       23.70       21.85      1.50 o 
   1   0  13       31.37       29.28      3.20 o 
   2   0  13        0.42       -0.74      1.20 o 
   3   0  13       11.19       11.85      1.14 o 
   4   0  13       21.69       23.73      2.01 o 
   5   0  13        7.83        7.63      3.49 o 
  -5   1  13        3.78       -0.07      2.71 o 
  -4   1  13       21.20       27.76      8.62 o 
  -3   1  13        5.49        4.26      1.45 o 
  -2   1  13       42.86       38.78      1.66 o 
  -1   1  13       27.13       23.46      1.22 o 
   0   1  13      558.73      621.38     12.90 o 
   1   1  13       18.34       14.34      0.96 o 
   2   1  13       13.51       13.59      1.06 o 
   3   1  13        0.06        0.72      1.88 o 
   4   1  13        1.23        3.37      2.39 o 
  -5   2  13        1.89       -2.71      2.71 o 
  -4   2  13        4.33        2.33      2.54 o 
  -3   2  13       47.83       58.86      4.44 o 
  -2   2  13       88.91       76.39      3.56 o 
  -1   2  13        8.50        6.85      1.32 o 
   0   2  13       82.08       84.13      1.78 o 
   1   2  13       67.63       66.85      2.75 o 
   2   2  13        0.35        3.74      0.94 o 
   3   2  13        2.96        2.98      1.56 o 
   4   2  13       20.20       24.53      3.94 o 
  -5   3  13        2.06        0.99      2.83 o 
  -4   3  13        0.02        1.26      2.58 o 
  -3   3  13        7.32        8.50      2.35 o 
  -2   3  13        1.83        5.11      1.52 o 
  -1   3  13       47.45       42.70      7.99 o 
   0   3  13        2.46        1.79      0.98 o 
   1   3  13        1.90        2.01      1.48 o 
   2   3  13       23.62       28.05      2.79 o 
   3   3  13        0.42        3.90      1.72 o 
  -5   4  13        0.10        2.25      2.88 o 
  -4   4  13       13.52       12.42      2.90 o 
  -3   4  13       14.12       14.93      2.61 o 
  -2   4  13        7.26        7.43      2.27 o 
  -1   4  13       14.65       13.55      2.45 o 
   0   4  13        3.54        3.08      1.19 o 
   1   4  13        4.19        1.50      1.33 o 
   2   4  13        0.50        3.32      1.68 o 
  -4   5  13        9.88        4.58      2.87 o 
  -3   5  13        3.38        4.43      2.66 o 
  -2   5  13        9.87        8.61      2.62 o 
  -1   5  13        3.47        4.75      2.45 o 
   0   5  13        0.35        3.05      2.41 o 
   1   5  13        0.29       -0.50      3.00 o 
  -3   6  13        0.17        4.90      2.73 o 
  -2   6  13        0.12       -2.41      2.41 o 
  -1   6  13        2.03        0.14      2.52 o 
   0   6  13        7.21       10.26      3.48 o 
   1  -8  14        1.36       -3.17      3.62 o 
  -1  -7  14        1.73        5.67      2.56 o 
   0  -7  14        0.52        2.89      3.34 o 
   1  -7  14        1.72        3.89      2.36 o 
   2  -7  14        1.01        2.08      3.23 o 
   3  -7  14        1.61       -0.28      3.21 o 
  -2  -6  14        9.32        8.20      3.60 o 
  -1  -6  14        5.13        8.46      2.47 o 
   0  -6  14        3.86        3.11      1.27 o 
   1  -6  14        0.15       -0.71      1.70 o 
   2  -6  14        0.01        3.37      2.42 o 
   3  -6  14        2.89        1.60      1.80 o 
  -3  -5  14        3.85        9.76      3.03 o 
  -2  -5  14        1.55       -0.28      1.68 o 
  -1  -5  14       10.54        8.34      2.13 o 
   0  -5  14        1.08       -0.75      0.99 o 
   1  -5  14        4.28        3.36      1.80 o 
   2  -5  14       11.61        9.62      1.73 o 
   3  -5  14       20.81       17.16      2.33 o 
   4  -5  14        2.58        5.61      2.07 o 
  -4  -4  14        4.87        4.25      2.23 o 
  -3  -4  14        0.09       -1.60      1.60 o 
  -2  -4  14        0.10       -1.53      1.53 o 
  -1  -4  14        0.06       -1.02      1.02 o 
   0  -4  14        4.61        2.78      0.92 o 
   1  -4  14        1.13        1.86      0.91 o 
   2  -4  14        5.39        5.94      1.71 o 
   3  -4  14        0.10        1.77      1.91 o 
   4  -4  14        8.51        7.06      2.10 o 
   5  -4  14        0.07       -3.04      3.04 o 
  -4  -3  14        5.51        7.33      1.79 o 
  -3  -3  14        0.05       -1.38      1.38 o 
  -2  -3  14        0.71        0.85      2.76 o 
  -1  -3  14        0.07       -1.33      1.33 o 
   0  -3  14        0.01        0.16      1.39 o 
   1  -3  14        0.00        1.47      1.23 o 
   2  -3  14        4.02        2.69      1.32 o 
   3  -3  14       12.35       12.54      1.85 o 
   4  -3  14        1.58        1.90      1.66 o 
   5  -3  14        0.24        0.95      3.16 o 
  -4  -2  14        0.97       -1.21      1.64 o 
  -3  -2  14        2.13        2.49      1.47 o 
  -2  -2  14        1.25        1.25      1.02 o 
  -1  -2  14        1.27        1.29      0.94 o 
   0  -2  14        7.75        5.49      0.95 o 
   1  -2  14        3.47        2.16      0.96 o 
   2  -2  14        2.83        3.96      1.45 o 
   3  -2  14       11.34        8.39      1.49 o 
   4  -2  14        2.08        1.22      1.56 o 
   5  -2  14        1.73       -0.45      2.26 o 
  -5  -1  14        3.52        4.36      1.79 o 
  -4  -1  14        5.48        4.24      1.67 o 
  -3  -1  14        1.28        2.20      2.78 o 
  -2  -1  14        0.35        1.76      0.81 o 
  -1  -1  14        4.98        3.78      0.92 o 
   0  -1  14       15.29       16.47      2.87 o 
   1  -1  14        1.20        1.07      1.04 o 
   2  -1  14        6.38        4.57      1.65 o 
   3  -1  14        0.10        0.35      0.96 o 
   4  -1  14       27.01       29.76      4.27 o 
   5  -1  14       14.05       17.57      5.95 o 
  -5   0  14       13.14        8.69      3.11 o 
  -4   0  14        6.46        6.95      1.52 o 
  -3   0  14       13.43       14.95      1.51 o 
  -2   0  14        7.70       10.37      0.81 o 
  -1   0  14        0.07        1.15      0.75 o 
   0   0  14        4.70        5.74      0.69 o 
   1   0  14       21.99       18.42      1.47 o 
   2   0  14       47.27       51.46      2.09 o 
   3   0  14        2.68        3.02      1.21 o 
   4   0  14        3.68        1.80      1.63 o 
  -5   1  14        0.03        1.98      2.91 o 
  -4   1  14       23.25       27.13      3.76 o 
  -3   1  14       23.71       24.49      3.19 o 
  -2   1  14        0.18        0.03      0.74 o 
  -1   1  14        0.26        1.26      0.54 o 
   0   1  14       26.37       27.68      0.95 o 
   1   1  14        3.58        2.16      0.84 o 
   2   1  14       22.39       25.02      2.51 o 
   3   1  14       38.17       44.09      1.86 o 
   4   1  14       17.97       19.04      2.59 o 
  -5   2  14        1.76        4.53      2.90 o 
  -4   2  14       25.36       34.31      4.02 o 
  -3   2  14        3.39        4.69      2.52 o 
  -2   2  14       30.49       22.67      3.87 o 
  -1   2  14        0.06        0.33      0.81 o 
   0   2  14        1.90        1.26      0.94 o 
   1   2  14        0.20       -0.41      0.81 o 
   2   2  14        1.71        2.65      1.63 o 
   3   2  14        4.55        5.53      2.38 o 
  -5   3  14        9.44        5.70      3.03 o 
  -4   3  14        3.18        9.33      2.92 o 
  -3   3  14        7.68       10.43      2.62 o 
  -2   3  14        3.59        2.35      2.08 o 
  -1   3  14        0.54        1.68      1.96 o 
   0   3  14       13.57       10.00      3.10 o 
   1   3  14       12.17        9.71      1.41 o 
   2   3  14      135.22      142.35      9.38 o 
   3   3  14       42.66       45.39      3.01 o 
  -4   4  14        0.04        2.48      2.75 o 
  -3   4  14        0.80        3.90      2.54 o 
  -2   4  14       29.66       26.25      4.56 o 
  -1   4  14        0.54        4.47      2.37 o 
   0   4  14        7.27        7.80      2.41 o 
   1   4  14        0.01       -0.72      2.23 o 
   2   4  14        6.88        8.66      1.99 o 
  -2   5  14        1.37        3.38      2.48 o 
  -1   5  14        1.32        1.95      1.82 o 
   0   5  14        1.78        0.57      2.48 o 
   1   5  14       50.85       62.10      6.11 o 
   0  -7  15        1.07        2.16      3.27 o 
   1  -7  15        4.63       11.59      4.52 o 
   2  -7  15        1.99        8.92     14.53 o 
   3  -7  15       20.86       14.52      3.65 o 
  -2  -6  15        0.98        4.22      3.61 o 
  -1  -6  15        0.57        6.31      3.31 o 
   0  -6  15        0.17       -2.22      2.22 o 
   1  -6  15        1.76        2.00      2.15 o 
   2  -6  15        8.01        9.73      5.59 o 
   3  -6  15        0.14        0.07      3.21 o 
  -2  -5  15        0.87        2.53      1.80 o 
  -1  -5  15        0.97        5.40      1.68 o 
   0  -5  15       11.26        8.76      2.06 o 
   1  -5  15        0.45       -1.41      1.72 o 
   2  -5  15       68.00       55.04      3.60 o 
   3  -5  15       62.48       62.57      3.99 o 
   4  -5  15        2.82        7.81      3.37 o 
  -3  -4  15        0.01        2.71      2.39 o 
  -2  -4  15        2.65        1.26      1.61 o 
  -1  -4  15        2.36        1.09      1.44 o 
   0  -4  15       15.82       12.13      1.07 o 
   1  -4  15       39.41       33.99      2.20 o 
   2  -4  15        8.24        7.36      1.30 o 
   3  -4  15       17.54       13.83      3.00 o 
   4  -4  15        0.78        4.00      1.75 o 
  -4  -3  15        0.37       -0.29      2.49 o 
  -3  -3  15        2.19       -0.28      1.42 o 
  -2  -3  15        0.30        0.48      2.79 o 
  -1  -3  15       24.78       20.48      1.64 o 
   0  -3  15        5.21        0.49      1.94 o 
   1  -3  15       25.57       19.68      2.00 o 
   2  -3  15       16.60       13.65      1.44 o 
   3  -3  15        6.88        9.40      2.62 o 
   4  -3  15        0.47        0.37      1.67 o 
  -4  -2  15        1.12        0.10      1.70 o 
  -3  -2  15        4.66        8.25      1.54 o 
  -2  -2  15        0.01       -1.04      1.04 o 
  -1  -2  15        0.31        0.48      1.18 o 
   0  -2  15       39.85       34.32      2.08 o 
   1  -2  15        4.17        2.93      1.45 o 
   2  -2  15       10.46       11.09      1.08 o 
   3  -2  15        1.12        1.82      1.29 o 
   4  -2  15        2.90        4.58      2.33 o 
  -4  -1  15       17.94       17.74      2.02 o 
  -3  -1  15       14.93       18.38      1.85 o 
  -2  -1  15       37.41       29.13      1.70 o 
  -1  -1  15        6.94        8.56      1.73 o 
   0  -1  15       22.23       20.92      1.85 o 
   1  -1  15        0.40        0.19      0.85 o 
   2  -1  15        1.12       -0.22      1.14 o 
   3  -1  15        0.15        1.71      1.86 o 
   4  -1  15        4.73        3.53      1.87 o 
  -4   0  15        1.16        0.78      2.75 o 
  -3   0  15        5.38        5.60      1.71 o 
  -2   0  15       16.91       12.70      2.00 o 
  -1   0  15       56.21       44.19      2.54 o 
   0   0  15        5.55        3.51      1.32 o 
   1   0  15       41.19       41.36      1.73 o 
   2   0  15        0.41        1.75      1.34 o 
   3   0  15        5.00        8.07      2.33 o 
   4   0  15       15.76       17.39      2.15 o 
  -4   1  15        0.53        0.99      3.03 o 
  -3   1  15        0.97        1.34      2.40 o 
  -2   1  15       12.01       11.04      1.41 o 
  -1   1  15        6.86        5.53      2.49 o 
   0   1  15       45.22       49.81      2.57 o 
   1   1  15        0.12        1.76      0.74 o 
   2   1  15       12.38       11.61      1.15 o 
   3   1  15        2.49        6.51      1.61 o 
  -4   2  15        8.53        9.31      3.44 o 
  -3   2  15        0.70        0.28      2.45 o 
  -2   2  15        0.00        3.44      2.24 o 
  -1   2  15        1.98        4.59      2.83 o 
   0   2  15        0.23        0.64      2.43 o 
   1   2  15       17.41       17.68      1.63 o 
   2   2  15        0.29        1.52      1.31 o 
   3   2  15        1.67        5.88      1.94 o 
  -4   3  15        3.32        1.18      2.85 o 
  -3   3  15       17.39       13.41      3.04 o 
  -2   3  15        4.37        2.56      2.36 o 
  -1   3  15        1.19       -1.33      2.17 o 
   0   3  15        4.92        1.64      2.28 o 
   1   3  15        6.18        3.47      1.29 o 
   2   3  15       32.52       32.17      2.57 o 
  -3   4  15        0.68        1.16      2.74 o 
  -2   4  15       13.43       14.56      2.90 o 
  -1   4  15        6.97        5.31      2.58 o 
   0   4  15        0.14       -0.35      2.20 o 
   1   4  15        1.11        3.52      2.30 o 
  -2   5  15        0.79        3.92      2.75 o 
  -1   5  15        0.76        3.21     10.19 o 
   0   5  15        0.12        3.11      2.55 o 
  -1  -6  16        0.05       -3.23      3.23 o 
   0  -6  16        2.17       -2.79      3.01 o 
   1  -6  16        0.91        9.16      2.35 o 
   2  -6  16        0.03       -3.00      3.00 o 
   3  -6  16        1.45        0.14      3.28 o 
  -2  -5  16        0.04        1.81      2.05 o 
  -1  -5  16        8.24       12.31      3.23 o 
   0  -5  16        2.73        4.36      1.99 o 
   1  -5  16        1.17        3.05      1.27 o 
   2  -5  16        0.34       -2.84      2.84 o 
   3  -5  16        0.11       -3.34      3.34 o 
  -3  -4  16        0.06        1.91      2.52 o 
  -2  -4  16        0.52       -0.70      1.60 o 
  -1  -4  16        0.83       -0.92      1.56 o 
   0  -4  16        0.22        4.44      1.56 o 
   1  -4  16        1.56        2.82      1.65 o 
   2  -4  16        0.17        1.47      2.43 o 
   3  -4  16        6.86        4.01      2.34 o 
  -3  -3  16        1.28        3.02      2.41 o 
  -2  -3  16       12.84       16.67      2.96 o 
  -1  -3  16        2.38       -1.13      1.31 o 
   0  -3  16        0.06       -1.25      1.25 o 
   1  -3  16        0.00        0.75      1.49 o 
   2  -3  16        1.06        1.16      2.60 o 
   3  -3  16        0.65       -0.86      2.50 o 
   4  -3  16        4.74        3.33      2.16 o 
  -4  -2  16        0.03        3.29      2.28 o 
  -3  -2  16        4.70        7.29      1.62 o 
  -2  -2  16        6.95        9.68      1.47 o 
  -1  -2  16        7.00        8.51      1.07 o 
   0  -2  16        0.15        0.61      2.34 o 
   1  -2  16        2.87        3.09      1.17 o 
   2  -2  16       13.40       13.49      1.50 o 
   3  -2  16        0.89       -1.69      1.69 o 
   4  -2  16        6.28       13.55      3.78 o 
  -4  -1  16       20.12       18.50      4.06 o 
  -3  -1  16       52.59       64.98      3.82 o 
  -2  -1  16        4.14        3.31      1.08 o 
  -1  -1  16        0.93        1.13      0.86 o 
   0  -1  16       14.01       14.03      2.13 o 
   1  -1  16        1.68        1.32      1.32 o 
   2  -1  16        6.46        8.66      2.29 o 
   3  -1  16        4.92       10.19      2.51 o 
  -4   0  16       22.82       28.25      3.59 o 
  -3   0  16        0.99        3.95      2.04 o 
  -2   0  16        0.44        1.51      1.42 o 
  -1   0  16        0.30        1.67      1.56 o 
   0   0  16        0.34       -0.82      0.82 o 
   1   0  16        6.24        6.55      0.92 o 
   2   0  16       10.72       11.29      1.89 o 
   3   0  16        6.62        8.27      2.90 o 
  -4   1  16       21.73       27.16      3.52 o 
  -3   1  16        3.39       -0.91      2.54 o 
  -2   1  16        0.00        0.63      1.33 o 
  -1   1  16        0.06        1.06      1.07 o 
   0   1  16        3.34        2.91      2.11 o 
   1   1  16       19.86       23.25      1.77 o 
   2   1  16       39.55       45.61      3.75 o 
   3   1  16       47.50       67.31      4.92 o 
  -4   2  16        0.14       -1.68      2.94 o 
  -3   2  16        0.62       -0.28      2.65 o 
  -2   2  16       20.15       28.01      3.10 o 
  -1   2  16        3.91        3.62      2.34 o 
   0   2  16        7.54        9.79      2.88 o 
   1   2  16        2.05        2.21      1.48 o 
   2   2  16        0.00        3.46      4.52 o 
  -3   3  16        6.08        3.88      2.70 o 
  -2   3  16        0.14       -2.43      2.43 o 
  -1   3  16        8.40        6.47      2.46 o 
   0   3  16        0.36        3.50      2.29 o 
   1   3  16       34.14       40.85      3.94 o 
  -2   4  16        0.46        5.12      2.08 o 
  -1   4  16        4.33        9.60      2.81 o 
   0   4  16       20.81       17.76      2.92 o 
   0  -6  17        0.00        2.94      3.60 o 
   1  -6  17       12.37       12.05      3.39 o 
   2  -6  17        2.66        1.43      3.15 o 
  -1  -5  17        8.51        5.96      2.52 o 
   0  -5  17        4.09        4.37      1.66 o 
   1  -5  17        4.07        3.97      1.49 o 
   2  -5  17        2.27        3.32      2.20 o 
   3  -5  17        0.52       -3.14      3.14 o 
  -2  -4  17        0.14        2.40      1.70 o 
  -1  -4  17        2.86        7.01      2.38 o 
   0  -4  17        8.12        2.86      1.59 o 
   1  -4  17        0.85        3.24      1.63 o 
   2  -4  17        0.60        5.79      1.96 o 
   3  -4  17        0.45        1.11      2.11 o 
  -3  -3  17       13.38       15.97      2.15 o 
  -2  -3  17       14.08       12.41      1.81 o 
  -1  -3  17        5.06        4.01      2.35 o 
   0  -3  17        5.85        9.57      2.32 o 
   1  -3  17        7.30       10.34      1.52 o 
   2  -3  17        1.64       -0.85      4.17 o 
   3  -3  17        0.00        1.88      1.57 o 
  -3  -2  17        0.57        4.48      2.08 o 
  -2  -2  17        0.52        4.31      2.88 o 
  -1  -2  17       18.73       10.96      1.63 o 
   0  -2  17        2.28        1.56      1.84 o 
   1  -2  17        0.39        1.31      1.27 o 
   2  -2  17        2.73        1.57      1.56 o 
   3  -2  17        0.26       -0.96      1.81 o 
  -3  -1  17        0.04        2.99      2.03 o 
  -2  -1  17        0.03        2.11      1.72 o 
  -1  -1  17       11.58        8.02      1.20 o 
   0  -1  17       32.53       31.63      4.11 o 
   1  -1  17        0.00        1.43      1.68 o 
   2  -1  17        0.96        3.37      1.21 o 
   3  -1  17        2.36        4.55      1.70 o 
  -3   0  17        1.74        2.45      1.76 o 
  -2   0  17        0.05        4.65      2.32 o 
  -1   0  17        0.82        0.21      2.45 o 
   0   0  17        3.08        3.11      1.58 o 
   1   0  17       52.37       53.04      2.78 o 
   2   0  17        6.57        6.52      3.57 o 
   3   0  17        3.66        5.51      2.68 o 
  -3   1  17        4.14        4.08      2.89 o 
  -2   1  17        5.12        6.75      2.70 o 
  -1   1  17        0.02        2.23      3.09 o 
   0   1  17       18.79       21.55      2.78 o 
   1   1  17        8.91        9.72      1.61 o 
   2   1  17       13.83       15.55      1.78 o 
  -3   2  17        0.24        3.98      2.87 o 
  -2   2  17        9.07        6.90      2.75 o 
  -1   2  17       33.93       39.62      4.43 o 
   0   2  17       41.25       45.42      5.08 o 
   1   2  17        0.15       -0.07      2.13 o 
  -2   3  17        9.58        6.77     11.31 o 
  -1   3  17        1.80        2.33      2.62 o 
   0  -5  18        0.94        1.02      2.00 o 
   1  -5  18        0.33       -2.64      3.00 o 
  -1  -4  18        3.80        0.12      2.47 o 
   0  -4  18        0.35        0.77      2.72 o 
   1  -4  18        0.01        2.95      2.06 o 
   2  -4  18        1.14        3.67      2.30 o 
  -2  -3  18        7.44        7.29      2.01 o 
  -1  -3  18        0.09       -1.47      1.47 o 
   0  -3  18        1.17        2.89      2.34 o 
   1  -3  18        3.30        3.04      1.34 o 
   2  -3  18        0.12        0.26      1.96 o 
  -2  -2  18        0.51       -0.78      2.05 o 
  -1  -2  18        1.34        1.95      1.90 o 
   0  -2  18        1.12        0.63      1.35 o 
   1  -2  18       20.58       18.99      1.64 o 
   2  -2  18       29.52       27.21      2.65 o 
  -3  -1  18        0.32       -2.02      2.02 o 
  -2  -1  18        0.73        2.26      2.74 o 
  -1  -1  18        0.18        3.02      2.41 o 
   0  -1  18        0.20        1.36      1.51 o 
   1  -1  18        3.11        2.53      1.04 o 
   2  -1  18        0.69       -0.29      1.14 o 
  -3   0  18        0.05        5.92      3.45 o 
  -2   0  18        0.65        5.21      3.50 o 
  -1   0  18        0.63        3.55      2.75 o 
   0   0  18       41.98       43.67      3.91 o 
   1   0  18       19.98       19.94      2.84 o 
   2   0  18        0.56        0.00      2.43 o 
  -2   1  18        4.47        6.05      3.13 o 
  -1   1  18        3.66        6.20      3.03 o 
   0   1  18        1.85        5.21      2.79 o 
   1   1  18       10.27        7.22      2.31 o 
  -2   2  18        8.43        5.01      3.18 o 
  -1   2  18       10.09       15.75      3.15 o 
   0   2  18       19.20       17.23      4.15 o 
  -1  -3  19        0.01        1.83      3.01 o 
   0  -3  19        0.19        2.30      1.35 o 
   1  -3  19        3.51        0.98      2.21 o 
  -1  -2  19        3.63        6.68      2.26 o 
   0  -2  19        0.61       -2.36      2.36 o 
   1  -2  19       41.36       40.78      3.94 o 
  -2  -1  19        0.03        1.28      3.19 o 
  -1  -1  19        9.86       14.27      3.90 o 
   0  -1  19       37.69       43.70      4.10 o 
   1  -1  19        4.34        6.56      2.29 o 
  -1   0  19       12.45       19.00      3.63 o 
   0   0  19       62.90       63.40      6.28 o 
   1   0  19        5.41        4.71      2.84 o 
  -1   1  19       29.49       39.80      4.42 o 
   0   1  19        0.23        2.14      3.02 o 
                                                 
